# Supplementary material for: PHGD: An integrative and user‐friendly database for plant hormone‐related genes
Source: Imeta. 2024 Jan 8;3(1):e164. doi: 10.1002/imt2.164 (PMC10989150; doi:10.1002/imt2.164)
Supplement: Supplementary file 1 — Table S1: The publication and data sources of all collected hormone genes in A. thaliana. Table S2: The description information of all collected hormone genes in A. thaliana. Table S3: The classification, genomic data source, and publication information of 469 species. Table S4: The number of 469 species in different taxa used in this study. Table S5: The information of protein structural domain of plant hormone pathway components. Table S6: The genes in A. thaliana used for blast plant hormone pathway components to display. Table S7: The standards of blast filter for hormone pathways. Table S8: The number of ABA genes of different pathways through pfam identification. Table S9: The number of AUX genes of different pathways through blast filter and pfam identification. Table S10: The number of BR genes of different pathways through blast filter and pfam identification. Table S11: The number of CK genes of different pathways through pfam identification. Table S12: The number of ETH genes of different pathways through blast filter and pfam identification. Table S13: The number of GA genes of different pathways through pfam identification. Table S14: The number of JA genes of different pathways through blast filter and pfam identification. Table S15: The number of SA genes of different pathways through blast filter and pfam identification. Table S16: The number of SL genes of different pathways through blast filter and pfam identification. Table S17: The number of MT genes of different pathways through blast filter. Table S18: The number of POLYPEPTIDE genes through pfam identification. Table S19: The numbers of hormone components in different pathways. Table S20: The data of heatmap of plant hormone pathway components in 64 representative species. [file IMT2-3-e164-s001.xlsx]

## Sheet: S1
Table S1. The publication and data sources of all collected hormone genes in A. thaliana.
Category		Gene	Title	Journal	Year	Author	Links
AUXIN BIOSYNTHESIS		AT1G23320	A phosphorylation-based switch controls TAA1-mediated auxin biosynthesis in plants	Nature Communications	2020	Wang et al.	https://www.nature.com/articles/s41467-020-14395-w
		AT4G24670	A phosphorylation-based switch controls TAA1-mediated auxin biosynthesis in plants	Nature Communications	2020	Wang et al.	https://www.nature.com/articles/s41467-020-14396-w
		AT1G70560	A phosphorylation-based switch controls TAA1-mediated auxin biosynthesis in plants	Nature Communications	2020	Wang et al.	https://www.nature.com/articles/s41467-020-14396-w
		AT4G32540	The roles of auxin biosynthesis YUCCA gene family in plants	International Journal of Molecular Sciences	2019	Cao et al.	https://www.mdpi.com/1422-0067/20/24/6343
		AT4G13260	The roles of auxin biosynthesis YUCCA gene family in plants	International Journal of Molecular Sciences	2019	Cao et al.	https://www.mdpi.com/1422-0067/20/24/6343
		AT1G04610	The roles of auxin biosynthesis YUCCA gene family in plants	International Journal of Molecular Sciences	2019	Cao et al.	https://www.mdpi.com/1422-0067/20/24/6343
		AT5G11320	The roles of auxin biosynthesis YUCCA gene family in plants	International Journal of Molecular Sciences	2019	Cao et al.	https://www.mdpi.com/1422-0067/20/24/6343
		AT5G43890	The roles of auxin biosynthesis YUCCA gene family in plants	International Journal of Molecular Sciences	2019	Cao et al.	https://www.mdpi.com/1422-0067/20/24/6343
		AT5G25620	The roles of auxin biosynthesis YUCCA gene family in plants	International Journal of Molecular Sciences	2019	Cao et al.	https://www.mdpi.com/1422-0067/20/24/6343
		AT2G33230	The roles of auxin biosynthesis YUCCA gene family in plants	International Journal of Molecular Sciences	2019	Cao et al.	https://www.mdpi.com/1422-0067/20/24/6343
		AT4G28720	The roles of auxin biosynthesis YUCCA gene family in plants	International Journal of Molecular Sciences	2019	Cao et al.	https://www.mdpi.com/1422-0067/20/24/6343
		AT1G04180	The roles of auxin biosynthesis YUCCA gene family in plants	International Journal of Molecular Sciences	2019	Cao et al.	https://www.mdpi.com/1422-0067/20/24/6343
		AT1G48910	The roles of auxin biosynthesis YUCCA gene family in plants	International Journal of Molecular Sciences	2019	Cao et al.	https://www.mdpi.com/1422-0067/20/24/6343
		AT1G21430	The roles of auxin biosynthesis YUCCA gene family in plants	International Journal of Molecular Sciences	2019	Cao et al.	https://www.mdpi.com/1422-0067/20/24/6343
		AT5G17990	Tryptophan-independent auxin biosynthesis contributes to early embryogenesis in Arabidopsis	Proceedings of the National Academy of Sciences of the United States of America	2015	Bing Wang et al.	https://www.Proceedings of the National Academy of Sciences of the United States of America.org/content/112/15/4821
		AT5G54810	Tryptophan-independent auxin biosynthesis contributes to early embryogenesis in Arabidopsis	Proceedings of the National Academy of Sciences of the United States of America	2015	Bing Wang et al.	https://www.Proceedings of the National Academy of Sciences of the United States of America.org/content/112/15/4821
		AT3G54640	Tryptophan-independent auxin biosynthesis contributes to early embryogenesis in Arabidopsis	Proceedings of the National Academy of Sciences of the United States of America	2015	Bing Wang et al.	https://www.Proceedings of the National Academy of Sciences of the United States of America.org/content/112/15/4821
		AT1G25220	The roles of auxin biosynthesis YUCCA gene family in plants	International Journal of Molecular Sciences	2019	Xu Cao et al.	https://www.mdpi.com/1422-0067/20/24/6343
		AT5G05730	The roles of auxin biosynthesis YUCCA gene family in plants	International Journal of Molecular Sciences	2019	Xu Cao et al.	https://www.mdpi.com/1422-0067/20/24/6343
		AT1G07780	Differential expression of triplicate phosphoribosylanthranilate isomerase isogenes in the tryptophan biosynthetic pathway of Arabidopsis thaliana (L.) Heynh.	Planta	2001	Yikun He et al.	https://link.springer.com/article/10.1007%2Fs004250000452
		AT4G39950	Trp-dependent auxin biosynthesis in Arabidopsis: involvement of cytochrome P450s CYP79B2 and CYP79B3	Genes&Development	2002	Yunde Zhao et al.	http://genesdev.cshlp.org/content/16/23/3100
		AT2G22330	Trp-dependent auxin biosynthesis in Arabidopsis: involvement of cytochrome P450s CYP79B2 and CYP79B3	Genes&Development	2002	Yunde Zhao et al.	http://genesdev.cshlp.org/content/16/23/3100
		AT4G31500	Trp-dependent auxin biosynthesis in Arabidopsis: involvement of cytochrome P450s CYP79B2 and CYP79B3	Genes&Development	2002	Yunde Zhao et al.	http://genesdev.cshlp.org/content/16/23/3100
AUXIN RECEPTOR		AT3G62980	Mechanism of auxin perception by the TIR1 ubiquitin ligase	Nature	2007	Xu Tan et al.	https://www.nature.com/articles/nature05731/
		AT4G03190	Genetic analysis of the Arabidopsis TIR1/AFB auxin receptors reveals both overlapping and specialized functions	eLife	2020	Michael J Prigge et al.	https://elifeSciences.org/articles/54740
		AT3G26810	Genetic analysis of the Arabidopsis TIR1/AFB auxin receptors reveals both overlapping and specialized functions	eLife	2020	Michael J Prigge et al.	https://elifeSciences.org/articles/54740
		AT1G12820	Genetic analysis of the Arabidopsis TIR1/AFB auxin receptors reveals both overlapping and specialized functions	eLife	2020	Michael J Prigge et al.	https://elifeSciences.org/articles/54740
		AT4G24390	Genetic analysis of the Arabidopsis TIR1/AFB auxin receptors reveals both overlapping and specialized functions	eLife	2020	Michael J Prigge et al.	https://elifeSciences.org/articles/54740
		AT5G49980	Genetic analysis of the Arabidopsis TIR1/AFB auxin receptors reveals both overlapping and specialized functions	eLife	2020	Michael J Prigge et al.	https://elifeSciences.org/articles/54740
		AT4G02980	ABP1–TMK auxin perception for global phosphorylation and auxin canalization	Nature	2022	Jiří Friml et al.	https://www.nature.com/articles/s41586-022-05187-x
AUXIN SIGNALING		AT3G26790	FUSCA3 interacting with LEAFY COTYLEDON2 controls lateral root formation through regulating YUCCA4 gene expression in Arabidopsis thaliana	New Phytologist	2017	Li Ping Tang et al.	https://nph.onlinelibrary.wiley.com/doi/10.1111/nph.14313
		AT1G68130	The Arabidopsis IDD14, IDD15, and IDD16 cooperatively regulate lateral organ morphogenesis and gravitropism by promoting auxin biosynthesis and transport	Plos Genetics	2013	Dayong Cui et al.	https://journals.plos.org/plosgenetics/article?id=10.1371/journal.pgen.1003759
		AT2G01940	The Arabidopsis IDD14, IDD15, and IDD16 cooperatively regulate lateral organ morphogenesis and gravitropism by promoting auxin biosynthesis and transport	Plos Genetics	2013	Dayong Cui et al.	https://journals.plos.org/plosgenetics/article?id=10.1371/journal.pgen.1003759
		AT1G25250	The Arabidopsis IDD14, IDD15, and IDD16 cooperatively regulate lateral organ morphogenesis and gravitropism by promoting auxin biosynthesis and transport	Plos Genetics	2013	Dayong Cui et al.	https://journals.plos.org/plosgenetics/article?id=10.1371/journal.pgen.1003759
		AT2G43010	High Ambient Temperature Accelerates Leaf Senescence via PHYTOCHROME-INTERACTING FACTOR 4 and 5 in Arabidopsis	Molecules and Cells	2020	Chanhee Kim et al.	http://www.molcells.org/journal/view.html?doi=10.14348/molcells.2020.0117
		AT3G59060	High Ambient Temperature Accelerates Leaf Senescence via PHYTOCHROME-INTERACTING FACTOR 4 and 5 in Arabidopsis	Molecules and Cells	2020	Chanhee Kim et al.	http://www.molcells.org/journal/view.html?doi=10.14348/molcells.2020.0117
		AT3G23240	Arabidopsis ERF1 mediates cross-talk between ethylene and auxin biosynthesis during primary root elongation by regulating ASA1 expression	Plos Genetics	2016	Jie-Li Mao et al.	https://journals.plos.org/plosgenetics/article?id=10.1371/journal.pgen.1005760
		AT3G16857	Type B response regulators act as central integrators in transcriptional control of the auxin biosynthesis enzyme TAA1	Plant Physiology	2017	Zhenwei Yan et al.	https://academic.oup.com/plphys/article/175/3/1438/6117004
		AT4G31920	Type B response regulators act as central integrators in transcriptional control of the auxin biosynthesis enzyme TAA1	Plant Physiology	2017	Zhenwei Yan et al.	https://academic.oup.com/plphys/article/175/3/1438/6117004
		AT2G25180	Type B response regulators act as central integrators in transcriptional control of the auxin biosynthesis enzyme TAA1	Plant Physiology	2017	Zhenwei Yan et al.	https://academic.oup.com/plphys/article/175/3/1438/6117004
		AT5G07210	Type B response regulators act as central integrators in transcriptional control of the auxin biosynthesis enzyme TAA1	Plant Physiology	2017	Zhenwei Yan et al.	https://academic.oup.com/plphys/article/175/3/1438/6117004
		AT4G14560	The auxin signaling network translates dynamic input into robust patterning at the shoot apex	Molecular Systems Biology	2011	Teva Vernoux et al.	https://www.embopress.org/doi/full/10.1038/msb.2011.39
		AT3G23030	The auxin signaling network translates dynamic input into robust patterning at the shoot apex	Molecular Systems Biology	2011	Teva Vernoux et al.	https://www.embopress.org/doi/full/10.1038/msb.2011.39
		AT1G04240	The auxin signaling network translates dynamic input into robust patterning at the shoot apex	Molecular Systems Biology	2011	Teva Vernoux et al.	https://www.embopress.org/doi/full/10.1038/msb.2011.39
		AT5G43700	The auxin signaling network translates dynamic input into robust patterning at the shoot apex	Molecular Systems Biology	2011	Teva Vernoux et al.	https://www.embopress.org/doi/full/10.1038/msb.2011.39
		AT1G15580	The auxin signaling network translates dynamic input into robust patterning at the shoot apex	Molecular Systems Biology	2011	Teva Vernoux et al.	https://www.embopress.org/doi/full/10.1038/msb.2011.39
		AT1G52830	The auxin signaling network translates dynamic input into robust patterning at the shoot apex	Molecular Systems Biology	2011	Teva Vernoux et al.	https://www.embopress.org/doi/full/10.1038/msb.2011.39
		AT3G23050	The auxin signaling network translates dynamic input into robust patterning at the shoot apex	Molecular Systems Biology	2011	Teva Vernoux et al.	https://www.embopress.org/doi/full/10.1038/msb.2011.39
		AT2G22670	The Auxin Signaling Repressor IAA8 Promotes Seed Germination Through Down-Regulation of ABI3 Transcription in Arabidopsis	Frontiers in Plant Science	2020	Shah Hussain et al.	https://www.frontiersin.org/articles/10.3389/fpls.2020.00111/full
		AT5G65670	The auxin signaling network translates dynamic input into robust patterning at the shoot apex	Molecular Systems Biology	2011	Teva Vernoux et al.	https://www.embopress.org/doi/full/10.1038/msb.2011.39
		AT1G04100	The auxin signaling network translates dynamic input into robust patterning at the shoot apex	Molecular Systems Biology	2011	Teva Vernoux et al.	https://www.embopress.org/doi/full/10.1038/msb.2011.39
		AT4G28640	The auxin signaling network translates dynamic input into robust patterning at the shoot apex	Molecular Systems Biology	2011	Teva Vernoux et al.	https://www.embopress.org/doi/full/10.1038/msb.2011.39
		AT1G04550	The auxin signaling network translates dynamic input into robust patterning at the shoot apex	Molecular Systems Biology	2011	Teva Vernoux et al.	https://www.embopress.org/doi/full/10.1038/msb.2011.39
		AT2G33310	The auxin signaling network translates dynamic input into robust patterning at the shoot apex	Molecular Systems Biology	2011	Teva Vernoux et al.	https://www.embopress.org/doi/full/10.1038/msb.2011.39
		AT4G14550	The auxin signaling network translates dynamic input into robust patterning at the shoot apex	Molecular Systems Biology	2011	Teva Vernoux et al.	https://www.embopress.org/doi/full/10.1038/msb.2011.39
		AT1G80390	The auxin signaling network translates dynamic input into robust patterning at the shoot apex	Molecular Systems Biology	2011	Teva Vernoux et al.	https://www.embopress.org/doi/full/10.1038/msb.2011.39
		AT3G04730	The auxin signaling network translates dynamic input into robust patterning at the shoot apex	Molecular Systems Biology	2011	Teva Vernoux et al.	https://www.embopress.org/doi/full/10.1038/msb.2011.39
		AT1G04250	The auxin signaling network translates dynamic input into robust patterning at the shoot apex	Molecular Systems Biology	2011	Teva Vernoux et al.	https://www.embopress.org/doi/full/10.1038/msb.2011.39
		AT1G51950	The auxin signaling network translates dynamic input into robust patterning at the shoot apex	Molecular Systems Biology	2011	Teva Vernoux et al.	https://www.embopress.org/doi/full/10.1038/msb.2011.39
		AT3G15540	The auxin signaling network translates dynamic input into robust patterning at the shoot apex	Molecular Systems Biology	2011	Teva Vernoux et al.	https://www.embopress.org/doi/full/10.1038/msb.2011.39
		AT2G46990	The auxin signaling network translates dynamic input into robust patterning at the shoot apex	Molecular Systems Biology	2011	Teva Vernoux et al.	https://www.embopress.org/doi/full/10.1038/msb.2011.39
		AT3G16500	The auxin signaling network translates dynamic input into robust patterning at the shoot apex	Molecular Systems Biology	2011	Teva Vernoux et al.	https://www.embopress.org/doi/full/10.1038/msb.2011.39
		AT4G29080	The auxin signaling network translates dynamic input into robust patterning at the shoot apex	Molecular Systems Biology	2011	Teva Vernoux et al.	https://www.embopress.org/doi/full/10.1038/msb.2011.39
		AT5G25890	The auxin signaling network translates dynamic input into robust patterning at the shoot apex	Molecular Systems Biology	2011	Teva Vernoux et al.	https://www.embopress.org/doi/full/10.1038/msb.2011.39
		AT4G32280	The auxin signaling network translates dynamic input into robust patterning at the shoot apex	Molecular Systems Biology	2011	Teva Vernoux et al.	https://www.embopress.org/doi/full/10.1038/msb.2011.39
		AT3G62100	The auxin signaling network translates dynamic input into robust patterning at the shoot apex	Molecular Systems Biology	2011	Teva Vernoux et al.	https://www.embopress.org/doi/full/10.1038/msb.2011.39
		AT3G17600	The auxin signaling network translates dynamic input into robust patterning at the shoot apex	Molecular Systems Biology	2011	Teva Vernoux et al.	https://www.embopress.org/doi/full/10.1038/msb.2011.39
		AT2G01200	The auxin signaling network translates dynamic input into robust patterning at the shoot apex	Molecular Systems Biology	2011	Teva Vernoux et al.	https://www.embopress.org/doi/full/10.1038/msb.2011.39
		AT5G57420	The auxin signaling network translates dynamic input into robust patterning at the shoot apex	Molecular Systems Biology	2011	Teva Vernoux et al.	https://www.embopress.org/doi/full/10.1038/msb.2011.39
		AT1G15050	The auxin signaling network translates dynamic input into robust patterning at the shoot apex	Molecular Systems Biology	2011	Teva Vernoux et al.	https://www.embopress.org/doi/full/10.1038/msb.2011.39
		AT1G59750	ARF1, a transcription factor that binds to auxin response elements	Science	1997	Tim Ulmasov et al.	https://www.Science.org/doi/10.1126/Science.276.5320.1865
		AT5G62000	The auxin signaling network translates dynamic input into robust patterning at the shoot apex	Molecular Systems Biology	2011	Teva Vernoux et al.	https://www.embopress.org/doi/full/10.1038/msb.2011.39
		AT2G33860	The auxin signaling network translates dynamic input into robust patterning at the shoot apex	Molecular Systems Biology	2011	Teva Vernoux et al.	https://www.embopress.org/doi/full/10.1038/msb.2011.39
		AT5G60450	The auxin signaling network translates dynamic input into robust patterning at the shoot apex	Molecular Systems Biology	2011	Teva Vernoux et al.	https://www.embopress.org/doi/full/10.1038/msb.2011.39
		AT1G19850	The auxin signaling network translates dynamic input into robust patterning at the shoot apex	Molecular Systems Biology	2011	Teva Vernoux et al.	https://www.embopress.org/doi/full/10.1038/msb.2011.39
		AT1G30330	The auxin signaling network translates dynamic input into robust patterning at the shoot apex	Molecular Systems Biology	2011	Teva Vernoux et al.	https://www.embopress.org/doi/full/10.1038/msb.2011.39
		AT5G20730	The auxin signaling network translates dynamic input into robust patterning at the shoot apex	Molecular Systems Biology	2011	Teva Vernoux et al.	https://www.embopress.org/doi/full/10.1038/msb.2011.39
		AT5G37020	The auxin signaling network translates dynamic input into robust patterning at the shoot apex	Molecular Systems Biology	2011	Teva Vernoux et al.	https://www.embopress.org/doi/full/10.1038/msb.2011.39
		AT4G23980	The auxin signaling network translates dynamic input into robust patterning at the shoot apex	Molecular Systems Biology	2011	Teva Vernoux et al.	https://www.embopress.org/doi/full/10.1038/msb.2011.39
		AT2G28350	The auxin signaling network translates dynamic input into robust patterning at the shoot apex	Molecular Systems Biology	2011	Teva Vernoux et al.	https://www.embopress.org/doi/full/10.1038/msb.2011.39
		AT2G46530	The auxin signaling network translates dynamic input into robust patterning at the shoot apex	Molecular Systems Biology	2011	Teva Vernoux et al.	https://www.embopress.org/doi/full/10.1038/msb.2011.39
		AT1G34310	The auxin signaling network translates dynamic input into robust patterning at the shoot apex	Molecular Systems Biology	2011	Teva Vernoux et al.	https://www.embopress.org/doi/full/10.1038/msb.2011.39
		AT1G34170	The auxin signaling network translates dynamic input into robust patterning at the shoot apex	Molecular Systems Biology	2011	Teva Vernoux et al.	https://www.embopress.org/doi/full/10.1038/msb.2011.39
		AT1G35540	The auxin signaling network translates dynamic input into robust patterning at the shoot apex	Molecular Systems Biology	2011	Teva Vernoux et al.	https://www.embopress.org/doi/full/10.1038/msb.2011.39
		AT1G35520	Auxin response factors	Plant,Cell&Environment	2016	John William Chandler et al.	https://onlinelibrary.wiley.com/doi/10.1111/pce.12662
		AT4G30080	The auxin signaling network translates dynamic input into robust patterning at the shoot apex	Molecular Systems Biology	2011	Teva Vernoux et al.	https://www.embopress.org/doi/full/10.1038/msb.2011.39
		AT1G77850	The auxin signaling network translates dynamic input into robust patterning at the shoot apex	Molecular Systems Biology	2011	Teva Vernoux et al.	https://www.embopress.org/doi/full/10.1038/msb.2011.39
		AT3G61830	The auxin signaling network translates dynamic input into robust patterning at the shoot apex	Molecular Systems Biology	2011	Teva Vernoux et al.	https://www.embopress.org/doi/full/10.1038/msb.2011.39
		AT1G19220	The auxin signaling network translates dynamic input into robust patterning at the shoot apex	Molecular Systems Biology	2011	Teva Vernoux et al.	https://www.embopress.org/doi/full/10.1038/msb.2011.39
		AT1G35240	The auxin signaling network translates dynamic input into robust patterning at the shoot apex	Molecular Systems Biology	2011	Teva Vernoux et al.	https://www.embopress.org/doi/full/10.1038/msb.2011.39
		AT1G34410	Auxin response factors	Plant,Cell&Environment	2016	John William Chandler et al.	https://onlinelibrary.wiley.com/doi/10.1111/pce.12662
		AT1G34390	The auxin signaling network translates dynamic input into robust patterning at the shoot apex	Molecular Systems Biology	2011	Teva Vernoux et al.	https://www.embopress.org/doi/full/10.1038/msb.2011.39
		AT1G43950	Auxin response factors	Plant,Cell&Environment	2016	John William Chandler et al.	https://onlinelibrary.wiley.com/doi/10.1111/pce.12662
		AT2G02560	Transcriptome analysis of auxin-regulated genes of Arabidopsis thaliana	Gene	2008	Yung-Chieh Huang et al.	https://www.Sciencedirect.com/Science/article/abs/pii/S0378111908002254?via%3Dihub
		AT1G05180	Insights into the Transcriptional Regulation of Branching Hormonal Signaling Pathways Genes under Drought Stress in Arabidopsis	Genes	2021	Nkulu Kabange Rolly	https://www.mdpi.com/2073-4425/12/2/298
		AT1G56010	Auxin-independent NAC Pathway Acts in Response to Explant-Specific Wounding and Promotes Root Tip Emergence during De Novo Root Organogenesis in Arabidopsis	Plant Physiology	2016	Xiaodong Chen et al.	https://academic.oup.com/plphys/article/170/4/2136/6114340
		AT2G21200	Characterization of CRISPR-Cas9 Induced SAUR19 Family Mutants in Arabidopsis	UMTC Undergraduate Research Presentations and Papers (UROP)	2017	AS Hovland et al.	https://conservancy.umn.edu/handle/11299/187573
		AT2G16580	Divergent regulation of Arabidopsis SAUR genes: a focus on the SAUR10-clade	BMC Plant Biology	2017	Hilda van Mourik et al.	https://bmcplantbiol.biomedcentral.com/articles/10.1186/s12870-017-1210-4
		AT4G36110	Divergent regulation of Arabidopsis SAUR genes: a focus on the SAUR10-clade	BMC Plant Biology	2017	Hilda van Mourik et al.	https://bmcplantbiol.biomedcentral.com/articles/10.1186/s12870-017-1210-4
		AT2G18010	Divergent regulation of Arabidopsis SAUR genes: a focus on the SAUR10-clade	BMC Plant Biology	2017	Hilda van Mourik et al.	https://bmcplantbiol.biomedcentral.com/articles/10.1186/s12870-017-1210-4
		AT2G21220	Divergent regulation of Arabidopsis SAUR genes: a focus on the SAUR10-clade	BMC Plant Biology	2017	Hilda van Mourik et al.	https://bmcplantbiol.biomedcentral.com/articles/10.1186/s12870-017-1210-4
		AT4G38825	Characterization of CRISPR-Cas9 Induced SAUR19 Family Mutants in Arabidopsis	UMTC Undergraduate Research Presentations and Papers (UROP)	2017	AS Hovland et al.	https://conservancy.umn.edu/handle/11299/187573
		AT4G38840	The Transcription Factors TCP4 and PIF3 Antagonistically Regulate Organ-specific Light Induction of SAUR Genes to Modulate Cotyledon Opening During De-etiolation in Arabidopsis	the Plant Cell	2019	Jie Dong et al.	https://academic.oup.com/plcell/article/31/5/1155/5985618
		AT4G38860	Divergent regulation of Arabidopsis SAUR genes: a focus on the SAUR10-clade	BMC Plant Biology	2017	Hilda van Mourik et al.	https://bmcplantbiol.biomedcentral.com/articles/10.1186/s12870-017-1210-4
		AT4G09530	Differential Regulation of Arabidopsis PP2C-D1 by SAUR17 and SAUR50 in Apical Hook Development and Cotyledon Opening in Arabidopsis	the Plant Cell	2020	Jiajun Wang et al.	https://academic.oup.com/plcell/article/32/12/3792/6118613
		AT5G18010	Characterization of CRISPR-Cas9 Induced SAUR19 Family Mutants in Arabidopsis	UMTC Undergraduate Research Presentations and Papers (UROP)	2017	AS Hovland et al.	https://conservancy.umn.edu/handle/11299/187573
		AT5G18020	Characterization of CRISPR-Cas9 Induced SAUR19 Family Mutants in Arabidopsis	UMTC Undergraduate Research Presentations and Papers (UROP)	2017	AS Hovland et al.	https://conservancy.umn.edu/handle/11299/187573
		AT5G18030	Characterization of CRISPR-Cas9 Induced SAUR19 Family Mutants in Arabidopsis	UMTC Undergraduate Research Presentations and Papers (UROP)	2017	AS Hovland et al.	https://conservancy.umn.edu/handle/11299/187573
		AT5G18050	Characterization of CRISPR-Cas9 Induced SAUR19 Family Mutants in Arabidopsis	UMTC Undergraduate Research Presentations and Papers (UROP)	2017	AS Hovland et al.	https://conservancy.umn.edu/handle/11299/187573
		AT5G18060	Characterization of CRISPR-Cas9 Induced SAUR19 Family Mutants in Arabidopsis	UMTC Undergraduate Research Presentations and Papers (UROP)	2017	AS Hovland et al.	https://conservancy.umn.edu/handle/11299/187573
		AT5G18080	Characterization of CRISPR-Cas9 Induced SAUR19 Family Mutants in Arabidopsis	UMTC Undergraduate Research Presentations and Papers (UROP)	2017	AS Hovland et al.	https://conservancy.umn.edu/handle/11299/187573
		AT3G03850	Characterization of CRISPR-Cas9 Induced SAUR19 Family Mutants in Arabidopsis	UMTC Undergraduate Research Presentations and Papers (UROP)	2017	AS Hovland et al.	https://conservancy.umn.edu/handle/11299/187573
		AT3G03840	Characterization of CRISPR-Cas9 Induced SAUR19 Family Mutants in Arabidopsis	UMTC Undergraduate Research Presentations and Papers (UROP)	2017	AS Hovland et al.	https://conservancy.umn.edu/handle/11299/187573
		AT3G03830	Characterization of CRISPR-Cas9 Induced SAUR19 Family Mutants in Arabidopsis	UMTC Undergraduate Research Presentations and Papers (UROP)	2017	AS Hovland et al.	https://conservancy.umn.edu/handle/11299/187573
		AT3G03820	Characterization of CRISPR-Cas9 Induced SAUR19 Family Mutants in Arabidopsis	UMTC Undergraduate Research Presentations and Papers (UROP)	2017	AS Hovland et al.	https://conservancy.umn.edu/handle/11299/187573
		AT5G53590	SAUR49 Can Positively Regulate Leaf Senescence by Suppressing SSPP in Arabidopsis	Plant and Cell Physiology	2019	Zewen Wen et al.	https://academic.oup.com/pcp/article/61/3/644/5680348
		AT2G46690	Cell Cycle-regulated Gene Expression in Arabidopsis	Journal of Biological Chemistry	2002	Margit Menges et al.	https://www.jbc.org/article/S0021-9258(19)72050-X/fulltext
		AT2G45210	Small auxin upregulated RNA (SAUR) gene family in maize: Identification, evolution, and its phylogenetic comparison with Arabidopsis, rice, and sorghum	Journal of Integrative Plant Biology	2014	Yuzhu Chen et al.	https://onlinelibrary.wiley.com/doi/10.1111/jipb.12127?__cf_chl_jschl_tk__=pmd_VgiZMzlZB4FZNqLNXxNNzsK1.SfydxW_jamBynHrPvE-1635262214-0-gqNtZGzNAiWjcnBszQ5R
		AT3G43120	SAUR49 Can Positively Regulate Leaf Senescence by Suppressing SSPP in Arabidopsis	Plant and Cell Physiology	2019	Zewen Wen et al.	https://academic.oup.com/pcp/article/61/3/644/5680348
		AT1G79130	The tissue-specific and developmentally regulated expression patterns of the SAUR41 subfamily of SMALL AUXIN UP RNA genes	Plant Signaling & Behavior	2013	Ting Qiu et al.	https://www.tandfonline.com/doi/full/10.4161/psb.25283
		AT1G16510	The tissue-specific and developmentally regulated expression patterns of the SAUR41 subfamily of SMALL AUXIN UP RNA genes	Plant Signaling & Behavior	2013	Ting Qiu et al.	https://www.tandfonline.com/doi/full/10.4161/psb.25283
		AT2G28085	Interaction of SAUR53 and Its Close Homologs with Calmodulin May Play a Role in Early Development in Arabidopsis	Plant Molecular Biology Reporter	2020	Praveen Kumar Kathare et al.	https://link.springer.com/article/10.1007/s11105-020-01199-x
		AT4G34750	SAUR49 Can Positively Regulate Leaf Senescence by Suppressing SSPP in Arabidopsis	Plant and Cell Physiology	2019	Zewen Wen et al.	https://academic.oup.com/pcp/article/61/3/644/5680348
		AT4G34760	Differential Regulation of Arabidopsis PP2C-D1 by SAUR17 and SAUR50 in Apical Hook Development and Cotyledon Opening in Arabidopsis	the Plant Cell	2020	Jiajun Wang et al.	https://academic.oup.com/plcell/article/32/12/3792/6118613
		AT1G75580	Divergent regulation of Arabidopsis SAUR genes: a focus on the SAUR10-clade	BMC Plant Biology	2017	Hilda van Mourik et al.	https://bmcplantbiol.biomedcentral.com/articles/10.1186/s12870-017-1210-4
		AT1G75590	Interaction of SAUR53 and Its Close Homologs with Calmodulin May Play a Role in Early Development in Arabidopsis	Plant Molecular Biology Reporter	2020	Praveen Kumar Kathare et al.	https://link.springer.com/article/10.1007/s11105-020-01199-x
		AT1G19840	Interaction of SAUR53 and Its Close Homologs with Calmodulin May Play a Role in Early Development in Arabidopsis	Plant Molecular Biology Reporter	2020	Praveen Kumar Kathare et al.	https://link.springer.com/article/10.1007/s11105-020-01199-x
		AT1G19830	Divergent regulation of Arabidopsis SAUR genes: a focus on the SAUR10-clade	BMC Plant Biology	2017	Hilda van Mourik et al.	https://bmcplantbiol.biomedcentral.com/articles/10.1186/s12870-017-1210-4
		AT1G76190	Regulation of stomatal aperture by SAUR proteins in Arabidopsis thaliana	Carolina Digital Repository	2019	Wang Bryan S et al.	https://cdr.lib.unc.edu/concern/honors_theses/7d278z151
		AT1G20470	Regulation of stomatal aperture by SAUR proteins in Arabidopsis thaliana	Carolina Digital Repository	2019	Wang Bryan S et al.	https://cdr.lib.unc.edu/concern/honors_theses/7d278z151
		AT1G29440	Regulation of stomatal aperture by SAUR proteins in Arabidopsis thaliana	Carolina Digital Repository	2019	Wang Bryan S et al.	https://cdr.lib.unc.edu/concern/honors_theses/7d278z151
		AT5G10990	Interaction of SAUR53 and Its Close Homologs with Calmodulin May Play a Role in Early Development in Arabidopsis	Plant Molecular Biology Reporter	2020	Praveen Kumar Kathare et al.	https://link.springer.com/article/10.1007/s11105-020-01199-x
		AT1G56150	The tissue-specific and developmentally regulated expression patterns of the SAUR41 subfamily of SMALL AUXIN UP RNA genes	Plant Signaling & Behavior	2013	Ting Qiu et al.	https://www.tandfonline.com/doi/full/10.4161/psb.25283
		AT3G12830	The tissue-specific and developmentally regulated expression patterns of the SAUR41 subfamily of SMALL AUXIN UP RNA genes	Plant Signaling & Behavior	2013	Ting Qiu et al.	https://www.tandfonline.com/doi/full/10.4161/psb.25283
		AT5G20820	Three SAUR proteins SAUR76, SAUR77 and SAUR78 promote plant growth in Arabidopsis	Scientific Reports	2015	Zhi-Gang Li et al.	https://www.nature.com/articles/srep12477
		AT1G17345	Three SAUR proteins SAUR76, SAUR77 and SAUR78 promote plant growth in Arabidopsis	Scientific Reports	2015	Zhi-Gang Li et al.	https://www.nature.com/articles/srep12477
		AT1G72430	Three SAUR proteins SAUR76, SAUR77 and SAUR78 promote plant growth in Arabidopsis	Scientific Reports	2015	Zhi-Gang Li et al.	https://www.nature.com/articles/srep12477
		AT1G17760	Modulation of auxin signaling and development by polyadenylation machinery	Plant Physiology	2019	Wei Zeng et al.	https://academic.oup.com/plphys/article/179/2/686/6116424
		AT5G49160	DNA methylation and histone modifications regulate de novo shoot regeneration in Arabidopsis by modulating WUSCHEL expression and auxin signaling	Plos Genetics	2011	Wei Li et al.	https://journals.plos.org/plosgenetics/article?id=10.1371/journal.pgen.1002243
		AT2G27250	ERECTA family signaling constrains CLAVATA3 and WUSCHEL to the center of the shoot apical meristem	Development	2021	Liang Zhang et al.	https://journals.biologists.com/dev/article/148/5/dev189753/237495/ERECTA-family-signaling-constrains-CLAVATA3-and
		AT2G17950	ERECTA family signaling constrains CLAVATA3 and WUSCHEL to the center of the shoot apical meristem	Development	2021	Liang Zhang et al.	https://journals.biologists.com/dev/article/148/5/dev189753/237495/ERECTA-family-signaling-constrains-CLAVATA3-and
		AT3G11260	WOX5–IAA17 feedback circuit-mediated cellular auxin response is crucial for the patterning of root stem cell niches in Arabidopsis	Molecular Plant	2014	Huiyu Tian er al.	https://www.cell.com/molecular-plant/fulltext/S1674-2052(14)60288-4?_returnURL=https%3A%2F%2Flinkinghub.elsevier.com%2Fretrieve%2Fpii%2FS1674205214602884%3Fshowall%3Dtrue
		AT2G42430	A Gain-of-Function Mutant of IAA15 Inhibits Lateral Root Development by Transcriptional Repression of LBD Genes in Arabidopsis	Frontiers in Plant Science	2020	Sun Ho Kim et al.	https://www.frontiersin.org/articles/10.3389/fpls.2020.01239/full
		AT3G58190	A Gain-of-Function Mutant of IAA15 Inhibits Lateral Root Development by Transcriptional Repression of LBD Genes in Arabidopsis	Frontiers in Plant Science	2020	Sun Ho Kim et al.	https://www.frontiersin.org/articles/10.3389/fpls.2020.01239/full
		AT2G40060	The CKI1 histidine kinase specifies the female gametic precursor of the endosperm	Developmental Cell	2016	Li Yuan et al.	https://www.cell.com/developmental-cell/fulltext/S1534-5807(16)30117-4?_returnURL=https%3A%2F%2Flinkinghub.elsevier.com%2Fretrieve%2Fpii%2FS1534580716301174%3Fshowall%3Dtrue
		AT3G51890	The CKI1 histidine kinase specifies the female gametic precursor of the endosperm	Developmental Cell	2016	Li Yuan et al.	https://www.cell.com/developmental-cell/fulltext/S1534-5807(16)30117-4?_returnURL=https%3A%2F%2Flinkinghub.elsevier.com%2Fretrieve%2Fpii%2FS1534580716301174%3Fshowall%3Dtrue
		AT1G05850	Auxin-cytokinin interaction regulates meristem development	Molecular Plant	2011	Ying-Hua Su et al.	https://www.cell.com/molecular-plant/fulltext/S1674-2052(14)60687-0?_returnURL=https%3A%2F%2Flinkinghub.elsevier.com%2Fretrieve%2Fpii%2FS1674205214606870%3Fshowall%3Dtrue
		AT1G13980	GNOM-dependent endocytosis maintains polar localization of the borate exporter BOR1 in Arabidopsis	Biology of the Cell	2021	Akira Yoshinari et al.	https://onlinelibrary.wiley.com/doi/10.1111/boc.202000106
		AT3G27000	Arabidopsis thaliana plants lacking the ARP2/3 complex show defects in cell wall assembly and auxin distribution	Annals of Botnay	2018	Vaidurya Pratap Sahi et al.	https://academic.oup.com/aob/article/122/5/777/4774595
		AT1G13180	Arabidopsis thaliana plants lacking the ARP2/3 complex show defects in cell wall assembly and auxin distribution	Annals of Botnay	2018	Vaidurya Pratap Sahi et al.	https://academic.oup.com/aob/article/122/5/777/4774595
		AT4G38430	RopGEF1 plays a critical role in polar auxin transport in early development	Plant Physiology	2017	Yuting Liu et al.	https://academic.oup.com/plphys/article/175/1/157/6116825
		AT2G17800	ROP3 GTPase Contributes to Polar Auxin Transport and Auxin Responses and Is Important for Embryogenesis and Seedling Growth in Arabidopsis	the Plant Cell	2014	Jia-bao Huang et al.	https://academic.oup.com/plcell/article/26/9/3501/6100312
		AT5G52240	The scaffold proteins of lignin biosynthetic cytochrome P450 enzymes	Nuture Plants	2018	Mingyue Gou et al.	https://www.nature.com/articles/s41477-018-0142-9
		AT1G14350	Transcriptional regulation of PIN genes by FOUR LIPS and MYB88 during Arabidopsis root gravitropism	Nature Communications	2015	Hong-Zhe Wang et al.	https://www.nature.com/articles/ncomms9822
		AT2G02820	Transcriptional regulation of PIN genes by FOUR LIPS and MYB88 during Arabidopsis root gravitropism	Nature Communications	2015	Hong-Zhe Wang et al.	https://www.nature.com/articles/ncomms9822
		AT5G10200	SHADE AVOIDANCE 4 is required for proper auxin distribution in the hypocotyl	Plant Physiology	2017	Yanhua Ge et al.	https://academic.oup.com/plphys/article/173/1/788/6116141
		AT3G20840	Arabidopsis tyrosylprotein sulfotransferase acts in the auxin/PLETHORA pathway in regulating postembryonic maintenance of the root stem cell niche	the Plant Cell	2010	Wenkun Zhou et al.	https://academic.oup.com/plcell/article/22/11/3692/6097057
		AT1G51190	Arabidopsis tyrosylprotein sulfotransferase acts in the auxin/PLETHORA pathway in regulating postembryonic maintenance of the root stem cell niche	the Plant Cell	2010	Wenkun Zhou et al.	https://academic.oup.com/plcell/article/22/11/3692/6097057
		AT5G60810	Arabidopsis tyrosylprotein sulfotransferase acts in the auxin/PLETHORA pathway in regulating postembryonic maintenance of the root stem cell niche	the Plant Cell	2010	Wenkun Zhou et al.	https://academic.oup.com/plcell/article/22/11/3692/6097057
		AT3G24240	RGF1 INSENSITIVE 1 to 5, a group of LRR receptor-like kinases, are essential for the perception of root meristem growth factor 1 in Arabidopsis thaliana	Cell Research	2016	Yang Ou et al.	https://www.nature.com/articles/cr201663
		AT5G48940	RGF1 INSENSITIVE 1 to 5, a group of LRR receptor-like kinases, are essential for the perception of root meristem growth factor 1 in Arabidopsis thaliana	Cell Research	2016	Yang Ou et al.	https://www.nature.com/articles/cr201663
		AT4G26540	RGF1 INSENSITIVE 1 to 5, a group of LRR receptor-like kinases, are essential for the perception of root meristem growth factor 1 in Arabidopsis thaliana	Cell Research	2016	Yang Ou et al.	https://www.nature.com/articles/cr201663
		AT5G56040	RGF1 INSENSITIVE 1 to 5, a group of LRR receptor-like kinases, are essential for the perception of root meristem growth factor 1 in Arabidopsis thaliana	Cell Research	2016	Yang Ou et al.	https://www.nature.com/articles/cr201663
		AT1G34110	RGF1 INSENSITIVE 1 to 5, a group of LRR receptor-like kinases, are essential for the perception of root meristem growth factor 1 in Arabidopsis thaliana	Cell Research	2016	Yang Ou et al.	https://www.nature.com/articles/cr201663
		AT5G55250	An indole-3-acetic acid carboxyl methyltransferase regulates Arabidopsis leaf development	the Plant Cell	2005	Genji Qin et al.	https://academic.oup.com/plcell/article/17/10/2693/6114650
		AT4G08920	Photoactivated CRY1 and phyB interact directly with AUX/IAA proteins to inhibit auxin signaling in Arabidopsis	Molecular Plant	2018	Feng Xu et al.	https://www.cell.com/molecular-plant/fulltext/S1674-2052(17)30373-8?_returnURL=https%3A%2F%2Flinkinghub.elsevier.com%2Fretrieve%2Fpii%2FS1674205217303738%3Fshowall%3Dtrue
		AT2G18790	Photoactivated CRY1 and phyB interact directly with AUX/IAA proteins to inhibit auxin signaling in Arabidopsis	Molecular Plant	2018	Feng Xu et al.	https://www.cell.com/molecular-plant/fulltext/S1674-2052(17)30373-8?_returnURL=https%3A%2F%2Flinkinghub.elsevier.com%2Fretrieve%2Fpii%2FS1674205217303738%3Fshowall%3Dtrue
		AT1G32640	The basic helix-loop-helix transcription factor MYC2 directly represses PLETHORA expression during jasmonatemediated modulation of the root stem cell niche in Arabidopsis	the Plant Cell	2011	Qian Chen et al.	https://academic.oup.com/plcell/article/23/9/3335/6097683
		AT4G34410	Arabidopsis ERF109 mediates cross-talk between jasmonic acid and auxin biosynthesis during lateral root formation	Nature Communications	2014	Xiao-Teng Cai er al.	https://www.nature.com/articles/ncomms6833
		AT1G69310	Arabidopsis WRKY57 functions as a node of convergence for jasmonic acid-and auxin-mediated signaling in jasmonic acid-induced leaf senescence	the Plant Cell	2014	Yanjuan Jiang et al.	https://academic.oup.com/plcell/article/26/1/230/6102307
		AT5G53160	The ABA receptor PYL8 promotes lateral root growth by enhancing MYB77-dependent transcription of auxinresponsive genes	Science Signaling	2014	Yang Zhao et al.	https://www.Science.org/doi/10.1126/scisignal.2005051
		AT3G50060	The ABA receptor PYL8 promotes lateral root growth by enhancing MYB77-dependent transcription of auxinresponsive genes	Science Signaling	2014	Yang Zhao et al.	https://www.Science.org/doi/10.1126/scisignal.2005051
		AT5G53980	HOMEOBOX PROTEIN52 mediates the crosstalk between ethylene and auxin signaling during primary root elongation by modulating auxin transport-related gene expression	the Plant Cell	2018	Zi-Qing Miao et al.	https://academic.oup.com/plcell/article/30/11/2761/6100120
		AT1G75080	Brassinosteroids regulate the differential growth of Arabidopsis hypocotyls through auxin signaling components IAA19 and ARF7	Molecular Plant	2013	Xiao-Yi Zhou et al.	https://www.cell.com/molecular-plant/fulltext/S1674-2052(14)60047-2?_returnURL=https%3A%2F%2Flinkinghub.elsevier.com%2Fretrieve%2Fpii%2FS1674205214600472%3Fshowall%3Dtrue
		AT3G15150	SUMO E3 ligase AtMMS21-dependent SUMOylation of AUXIN/INDOLE-3-ACETIC ACID 17 regulates auxin signaling	Plant Physiology	2022	Cheng Zhang et al.	https://academic.oup.com/plphys/advance-article-abstract/doi/10.1093/plphys/kiac553/6872577?login=false
		AT1G66150	ABP1–TMK auxin perception for global phosphorylation and auxin canalization	Nature	2022	Jiří Friml et al.	https://www.nature.com/articles/s41586-022-05187-x
		AT1G24650	ABP1–TMK auxin perception for global phosphorylation and auxin canalization	Nature	2022	Jiří Friml et al.	https://www.nature.com/articles/s41586-022-05187-x
		AT2G01820	ABP1–TMK auxin perception for global phosphorylation and auxin canalization	Nature	2022	Jiří Friml et al.	https://www.nature.com/articles/s41586-022-05187-x
		AT3G23750	ABP1–TMK auxin perception for global phosphorylation and auxin canalization	Nature	2022	Jiří Friml et al.	https://www.nature.com/articles/s41586-022-05187-x
		AT1G15750	TOPLESS co repressor interactions and their evolutionary conservation in plants	Plant Signaling & Behavior	2012	Barry Causier et al.	https://www.tandfonline.com/doi/full/10.4161/psb.19283
		AT1G20090	Cell Surface ABP1-TMK Auxin-Sensing Complex Activates ROP GTPase Signaling	Science	2014	Tongda Xu et al.	https://www.science.org/doi/abs/10.1126/science.1245125
		AT4G35020	Cell Surface ABP1-TMK Auxin-Sensing Complex Activates ROP GTPase Signaling	Science	2014	Tongda Xu et al.	https://www.science.org/doi/abs/10.1126/science.1245125
		AT1G21410	The Arabidopsis Cell Cycle F-Box Protein SKP2A Binds to Auxin	The Plant Cell	2010	Silvia Jurado et al.	https://academic.oup.com/plcell/article/22/12/3891/6096981?login=false
		AT1G47870	The Arabidopsis Cell Cycle F-Box Protein SKP2A Binds to Auxin	The Plant Cell	2010	Silvia Jurado et al.	https://academic.oup.com/plcell/article/22/12/3891/6096981?login=false
		AT5G03415	The Arabidopsis Cell Cycle F-Box Protein SKP2A Binds to Auxin	The Plant Cell	2010	Silvia Jurado et al.	https://academic.oup.com/plcell/article/22/12/3891/6096981?login=false
AUXIN METABOLISM		AT2G04550	IBR5 Regulates Leaf Serrations Development via Modulation of the Expression of PIN1	International Journal of Molecular Sciences	2019	Xiuzhen Kong et al.	https://www.mdpi.com/1422-0067/20/18/4429
		AT5G55250	Role of Arabidopsis INDOLE-3-ACETIC ACID CARBOXYL METHYLTRANSFERASE 1 in auxin metabolism	Biochemical and Biophysical Research Communications	2020	Eiko Takubo et al.	https://www.Sciencedirect.com/Science/article/abs/pii/S0006291X20309384?via%3Dihub
		AT4G11260	The Arabidopsis RRM domain protein EDM3 mediates race-specific disease resistance by controlling H3K9me2-dependent alternative polyadenylation of RPP7 immune receptor transcripts	the Plant Journal	2019	Yan Lai et al.	https://onlinelibrary.wiley.com/doi/10.1111/tpj.14148
		AT2G14960	Auxin conjugates: their role for plant development and in the evolution of land plants	Journal of Experimental Botany	2011	Jutta Ludwig-Müller et al.	https://academic.oup.com/jxb/article/62/6/1757/597649
		AT2G46370	Characterization of an Arabidopsis Enzyme Family That Conjugates Amino Acids to Indole-3-Acetic Acid	the Plant Cell	2005	Paul E Staswick et al.	https://academic.oup.com/plcell/article/17/2/616/6114443
		AT5G13320	Characterization of an Arabidopsis Enzyme Family That Conjugates Amino Acids to Indole-3-Acetic Acid	the Plant Cell	2005	Paul E Staswick et al.	https://academic.oup.com/plcell/article/17/2/616/6114443
		AT5G13370	Characterization of an Arabidopsis Enzyme Family That Conjugates Amino Acids to Indole-3-Acetic Acid	the Plant Cell	2005	Paul E Staswick et al.	https://academic.oup.com/plcell/article/17/2/616/6114443
		AT1G28130	Auxin conjugates: their role for plant development and in the evolution of land plants	Journal of Experimental Botany	2011	Jutta Ludwig-Müller et al.	https://academic.oup.com/jxb/article/62/6/1757/597649
		AT4G37390	Auxin conjugates: their role for plant development and in the evolution of land plants	Journal of Experimental Botany	2011	Jutta Ludwig-Müller et al.	https://academic.oup.com/jxb/article/62/6/1757/597649
		AT2G23170	Auxin conjugates: their role for plant development and in the evolution of land plants	Journal of Experimental Botany	2011	Jutta Ludwig-Müller et al.	https://academic.oup.com/jxb/article/62/6/1757/597649
		AT1G59500	Auxin conjugates: their role for plant development and in the evolution of land plants	Journal of Experimental Botany	2011	Jutta Ludwig-Müller et al.	https://academic.oup.com/jxb/article/62/6/1757/597649
		AT4G27260	Auxin conjugates: their role for plant development and in the evolution of land plants	Journal of Experimental Botany	2011	Jutta Ludwig-Müller et al.	https://academic.oup.com/jxb/article/62/6/1757/597649
		AT5G54510	Auxin conjugates: their role for plant development and in the evolution of land plants	Journal of Experimental Botany	2011	Jutta Ludwig-Müller et al.	https://academic.oup.com/jxb/article/62/6/1757/597649
		AT1G23160	Auxin conjugates: their role for plant development and in the evolution of land plants	Journal of Experimental Botany	2011	Jutta Ludwig-Müller et al.	https://academic.oup.com/jxb/article/62/6/1757/597649
		AT2G47750	Characterization of an Arabidopsis Enzyme Family That Conjugates Amino Acids to Indole-3-Acetic Acid	the Plant Cell	2005	Paul E Staswick et al.	https://academic.oup.com/plcell/article/17/2/616/6114443
		AT4G03400	DFL2, a New Member of the Arabidopsis GH3 Gene Family, is Involved in Red Light-Specific Hypocotyl Elongation	Plant and Cell Physiology	2003	Tomoyuki Takase et al.	https://academic.oup.com/pcp/article/44/10/1071/1868035
		AT5G56650	The Role of Nitric Oxide-Induced ATILL6 in Growth and Disease Resistance in Arabidopsis thaliana	Frontiers in Plant Science	2021	Murtaza Khan et al.	https://www.frontiersin.org/articles/10.3389/fpls.2021.685156/full
		AT5G56660	The Role of Nitric Oxide-Induced ATILL6 in Growth and Disease Resistance in Arabidopsis thaliana	Frontiers in Plant Science	2021	Murtaza Khan et al.	https://www.frontiersin.org/articles/10.3389/fpls.2021.685157/full
		AT5G54140	The Role of Nitric Oxide-Induced ATILL6 in Growth and Disease Resistance in Arabidopsis thaliana	Frontiers in Plant Science	2021	Murtaza Khan et al.	https://www.frontiersin.org/articles/10.3389/fpls.2021.685158/full
		AT1G51780	The Role of Nitric Oxide-Induced ATILL6 in Growth and Disease Resistance in Arabidopsis thaliana	Frontiers in Plant Science	2021	Murtaza Khan et al.	https://www.frontiersin.org/articles/10.3389/fpls.2021.685159/full
		AT1G44350	The Role of Nitric Oxide-Induced ATILL6 in Growth and Disease Resistance in Arabidopsis thaliana	Frontiers in Plant Science	2021	Murtaza Khan et al.	https://www.frontiersin.org/articles/10.3389/fpls.2021.685160/full
		AT3G02875	The Role of Nitric Oxide-Induced ATILL6 in Growth and Disease Resistance in Arabidopsis thaliana	Frontiers in Plant Science	2021	Murtaza Khan et al.	https://www.frontiersin.org/articles/10.3389/fpls.2021.685161/full
AUXIN TRANSPORT		AT2G38120	AUX1 regulates root gravitropism in Arabidopsis by facilitating auxin uptake within root apical tissues	the EMBO Journal	1999	A Marchant et al.	https://www.embopress.org/doi/full/10.1093/emboj/18.8.2066
		AT5G01240	The role of auxin transporters and receptors in adventitious rooting of Arabidopsis thaliana pre-etiolated flooded seedlings	Plant Science	2020	Cibele Tesser da Costa et al.	https://www.Sciencedirect.com/Science/article/abs/pii/S0168945219303796?via%3Dihub
		AT2G21050	The role of auxin transporters and receptors in adventitious rooting of Arabidopsis thaliana pre-etiolated flooded seedlings	Plant Science	2020	Cibele Tesser da Costa et al.	https://www.Sciencedirect.com/Science/article/abs/pii/S0168945219303796?via%3Dihub
		AT1G77690	The role of auxin transporters and receptors in adventitious rooting of Arabidopsis thaliana pre-etiolated flooded seedlings	Plant Science	2020	Cibele Tesser da Costa et al.	https://www.Sciencedirect.com/Science/article/abs/pii/S0168945219303796?via%3Dihub
		AT1G26960	AtHB23 participates in the gene regulatory network controlling root branching and reveals differences between secondary and tertiary roots	the Plant Journal	2019	María F Perotti et al.	https://onlinelibrary.wiley.com/doi/10.1111/tpj.14511
		AT3G08510	Phosphatidylinositol-specific phospholipase C2 functions in auxin-modulated root development	Plant,Cell&Environment	2019	Xi Chen et al.	https://onlinelibrary.wiley.com/doi/10.1111/pce.13492
		AT1G20925	Evolution and structural diversification of PILS putative auxin carriers in plants	Frontiers in Plant Science	2012	Elena Feraru et al.	https://www.frontiersin.org/articles/10.3389/fpls.2012.00227/full
		AT1G71090	Evolution and structural diversification of PILS putative auxin carriers in plants	Frontiers in Plant Science	2012	Elena Feraru et al.	https://www.frontiersin.org/articles/10.3389/fpls.2012.00227/full
		AT1G76520	Evolution and structural diversification of PILS putative auxin carriers in plants	Frontiers in Plant Science	2012	Elena Feraru et al.	https://www.frontiersin.org/articles/10.3389/fpls.2012.00227/full
		AT1G76530	Evolution and structural diversification of PILS putative auxin carriers in plants	Frontiers in Plant Science	2012	Elena Feraru et al.	https://www.frontiersin.org/articles/10.3389/fpls.2012.00227/full
		AT2G17500	Evolution and structural diversification of PILS putative auxin carriers in plants	Frontiers in Plant Science	2012	Elena Feraru et al.	https://www.frontiersin.org/articles/10.3389/fpls.2012.00227/full
		AT5G01990	Evolution and structural diversification of PILS putative auxin carriers in plants	Frontiers in Plant Science	2012	Elena Feraru et al.	https://www.frontiersin.org/articles/10.3389/fpls.2012.00227/full
		AT5G65980	Evolution and structural diversification of PILS putative auxin carriers in plants	Frontiers in Plant Science	2012	Elena Feraru et al.	https://www.frontiersin.org/articles/10.3389/fpls.2012.00227/full
		AT1G73590	Regulation of polar auxin transport by AtPIN1 in Arabidopsis vascular tissue	Science	1998	Leo Galweiler et al.	https://www.Science.org/doi/10.1126/Science.282.5397.2226
		AT5G57090	The PIN-FORMED (PIN) protein family of auxin transporters	International Journal of Molecular Sciences	2018	Jing-Jing Zhou et al.	https://www.mdpi.com/1422-0067/19/9/2759
		AT1G70940	Lateral relocation of auxin efflux regulator PIN3 mediates tropism in Arabidopsi	Nature	2002	Jiří Friml et al.	https://www.nature.com/articles/415806a
		AT2G01420	The PIN-FORMED (PIN) protein family of auxin transporters	International Journal of Molecular Sciences	2018	Jing-Jing Zhou et al.	https://www.mdpi.com/1422-0067/19/9/2759
		AT5G16530	The PIN-FORMED (PIN) protein family of auxin transporters	International Journal of Molecular Sciences	2018	Jing-Jing Zhou et al.	https://www.mdpi.com/1422-0067/19/9/2759
		AT1G77110	The PIN-FORMED (PIN) protein family of auxin transporters	International Journal of Molecular Sciences	2018	Jing-Jing Zhou et al.	https://www.mdpi.com/1422-0067/19/9/2759
		AT1G23080	The PIN-FORMED (PIN) protein family of auxin transporters	International Journal of Molecular Sciences	2018	Jing-Jing Zhou et al.	https://www.mdpi.com/1422-0067/19/9/2759
		AT5G15100	The PIN-FORMED (PIN) protein family of auxin transporters	International Journal of Molecular Sciences	2018	Jing-Jing Zhou et al.	https://www.mdpi.com/1422-0067/19/9/2759
		AT2G47160	Auxin and other signals on the move in plants	Nature Chemical Biology	2009	Hélène S Robert et al.	https://www.nature.com/articles/nchembio.170
		AT1G15460	Auxin and other signals on the move in plants	Nature Chemical Biology	2009	Hélène S Robert et al.	https://www.nature.com/articles/nchembio.170
		AT4G10380	Auxin and other signals on the move in plants	Nature Chemical Biology	2009	Hélène S Robert et al.	https://www.nature.com/articles/nchembio.170
		AT1G80760	Auxin and other signals on the move in plants	Nature Chemical Biology	2009	Hélène S Robert et al.	https://www.nature.com/articles/nchembio.170
		AT1G53700	HOMEOBOX PROTEIN52 mediates the crosstalk between ethylene and auxin signaling during primary root elongation by modulating auxin transport-related gene expression	the Plant Cell	2018	Zi-Qing Miao et al.	https://academic.oup.com/plcell/article/30/11/2761/6100120
		AT3G14370	HOMEOBOX PROTEIN52 mediates the crosstalk between ethylene and auxin signaling during primary root elongation by modulating auxin transport-related gene expression	the Plant Cell	2018	Zi-Qing Miao et al.	https://academic.oup.com/plcell/article/30/11/2761/6100120
		AT5G05730	Arabidopsis ASA1 is important for jasmonate-mediated regulation of auxin biosynthesis and transport during lateral root formation	the Plant Cell	2009	Jiaqiang Sun et al.	https://academic.oup.com/plcell/article/21/5/1495/6095301
		AT2G36910	Auxin-transporting ABC transporters are defined by a conserved D/E-P motif regulated by a prolylisomerase	Journal of Biological Chemistry	2020	Pengchao Hao et al.	https://www.jbc.org/article/S0021-9258(17)49966-2/fulltext
		AT4G25960	The Arabidopsis thaliana ABC Protein Superfamily, a Complete Inventory	Journal of Biological Chemistry	2001	R Sánchez-Fernández et al.	https://www.jbc.org/article/S0021-9258(20)89732-4/fulltext
		AT4G01820	The Arabidopsis thaliana ABC Protein Superfamily, a Complete Inventory	Journal of Biological Chemistry	2001	R Sánchez-Fernández et al.	https://www.jbc.org/article/S0021-9258(20)89732-4/fulltext
		AT2G47000	ATP-Binding Cassette B4, An Auxin-Efflux Transporter, Stably Associates with the Plasma membrane and Shows Distinctive Intracellular Trafficking from That of PIN-FORMEDs	Plant Physiology	2012	Misuk Cho et al.	https://academic.oup.com/plphys/article/159/2/642/6109204
		AT4G01830	The Arabidopsis thaliana ABC Protein Superfamily, a Complete Inventory	Journal of Biological Chemistry	2001	R Sánchez-Fernández et al.	https://www.jbc.org/article/S0021-9258(20)89732-4/fulltext
		AT2G39480	A transportome-scale amiRNA-based screen identifies redundant roles of Arabidopsis ABCB6 and ABCB20 in auxin transport	Nature Communications	2018	Yuqin Zhang et al.	https://www.nature.com/articles/s41467-018-06410-y
		AT5G46540	The Arabidopsis thaliana ABC Protein Superfamily, a Complete Inventory	Journal of Biological Chemistry	2001	R Sánchez-Fernández et al.	https://www.jbc.org/article/S0021-9258(20)89732-4/fulltext
		AT4G18050	Plant ABC proteins - a unified nomenclature and updated inventory	Trends in Plant Science	2008	Paul J Verrier et al.	https://www.cell.com/trends/plant-Science/fulltext/S1360-1385(08)00036-8?_returnURL=https%3A%2F%2Flinkinghub.elsevier.com%2Fretrieve%2Fpii%2FS1360138508000368%3Fshowall%3Dtrue
		AT1G10680	Auxin production in the endosperm drives seed coat development in Arabidopsis	eLife	2016	Duarte D Figueiredo et al.	https://elifeSciences.org/articles/20542
		AT1G02520	ABC transporters coordinately expressed during lignification of Arabidopsis stems include a set of ABCBs associated with auxin transport	Journal of Experimental Botany	2011	M Kaneda et al.	https://academic.oup.com/jxb/article/62/6/2063/598688
		AT1G02530	Plant ABC proteins - a unified nomenclature and updated inventory	Trends in Plant Science	2008	Paul J Verrier et al.	https://www.cell.com/trends/plant-Science/fulltext/S1360-1385(08)00036-8?_returnURL=https%3A%2F%2Flinkinghub.elsevier.com%2Fretrieve%2Fpii%2FS1360138508000368%3Fshowall%3Dtrue
		AT1G27940	The Arabidopsis thaliana ABC Protein Superfamily, a Complete Inventory	Journal of Biological Chemistry	2001	R Sánchez-Fernández et al.	https://www.jbc.org/article/S0021-9258(20)89732-4/fulltext
		AT1G28010	ABC transporters coordinately expressed during lignification of Arabidopsis stems include a set of ABCBs associated with auxin transport	Journal of Experimental Botany	2011	M Kaneda et al.	https://academic.oup.com/jxb/article/62/6/2063/598688
		AT3G28345	ABC transporters coordinately expressed during lignification of Arabidopsis stems include a set of ABCBs associated with auxin transport	Journal of Experimental Botany	2011	M Kaneda et al.	https://academic.oup.com/jxb/article/62/6/2063/598688
		AT3G28360	Plant ABC proteins - a unified nomenclature and updated inventory	Trends in Plant Science	2008	Paul J Verrier et al.	https://www.cell.com/trends/plant-Science/fulltext/S1360-1385(08)00036-8?_returnURL=https%3A%2F%2Flinkinghub.elsevier.com%2Fretrieve%2Fpii%2FS1360138508000368%3Fshowall%3Dtrue
		AT3G28380	The Arabidopsis thaliana ABC Protein Superfamily, a Complete Inventory	Journal of Biological Chemistry	2001	R Sánchez-Fernández et al.	https://www.jbc.org/article/S0021-9258(20)89732-4/fulltext
		AT3G28390	The Arabidopsis thaliana ABC Protein Superfamily, a Complete Inventory	Journal of Biological Chemistry	2001	R Sánchez-Fernández et al.	https://www.jbc.org/article/S0021-9258(20)89732-4/fulltext
		AT3G28860	Mutations in Arabidopsis multidrug resistance-like ABC transporters separate the roles of acropetal and basipetal auxin transport in lateral root development	the Plant Cell	2007	Guosheng Wu et al.	https://academic.oup.com/plcell/article/19/6/1826/6092130
		AT3G55320	A transportome-scale amiRNA-based screen identifies redundant roles of Arabidopsis ABCB6 and ABCB20 in auxin transport	Nature Communications	2018	Yuqin Zhang et al.	https://www.nature.com/articles/s41467-018-06410-y
		AT3G62150	The Arabidopsis thaliana ABC Protein Superfamily, a Complete Inventory	Journal of Biological Chemistry	2001	R Sánchez-Fernández et al.	https://www.jbc.org/article/S0021-9258(20)89732-4/fulltext
ETHYLENE BIOSYNTHESIS		AT3G61510	Biochemical diversity among the 1-amino-cyclopropane-1-carboxylate synthase isozymes encoded by the arabidopsis gene family	Journal of Biological Chemistry	2003	Takeshi Yamagami et al.	https://www.jbc.org/article/S0021-9258(20)75682-6/fulltext
		AT1G01480	Biochemical diversity among the 1-amino-cyclopropane-1-carboxylate synthase isozymes encoded by the arabidopsis gene family	Journal of Biological Chemistry	2003	Takeshi Yamagami et al.	https://www.jbc.org/article/S0021-9258(20)75682-6/fulltext
		AT2G22810	Eto Brute? Role of ACS turnover in regulating ethylene biosynthesis	Trends in Plant Science	2005	Hyun Sook Chae et al.	https://www.cell.com/trends/plant-Science/fulltext/S1360-1385(05)00099-3?_returnURL=https%3A%2F%2Flinkinghub.elsevier.com%2Fretrieve%2Fpii%2FS1360138505000993%3Fshowall%3Dtrue
		AT5G65800	Eto Brute? Role of ACS turnover in regulating ethylene biosynthesis	Trends in Plant Science	2005	Hyun Sook Chae et al.	https://www.cell.com/trends/plant-Science/fulltext/S1360-1385(05)00099-3?_returnURL=https%3A%2F%2Flinkinghub.elsevier.com%2Fretrieve%2Fpii%2FS1360138505000993%3Fshowall%3Dtrue
		AT4G11280	Biochemical diversity among the 1-amino-cyclopropane-1-carboxylate synthase isozymes encoded by the arabidopsis gene family	Journal of Biological Chemistry	2003	Takeshi Yamagami et al.	https://www.jbc.org/article/S0021-9258(20)75682-6/fulltext
		AT4G26200	Eto Brute? Role of ACS turnover in regulating ethylene biosynthesis	Trends in Plant Science	2005	Hyun Sook Chae et al.	https://www.cell.com/trends/plant-Science/fulltext/S1360-1385(05)00099-3?_returnURL=https%3A%2F%2Flinkinghub.elsevier.com%2Fretrieve%2Fpii%2FS1360138505000993%3Fshowall%3Dtrue
		AT4G37770	Eto Brute? Role of ACS turnover in regulating ethylene biosynthesis	Trends in Plant Science	2005	Hyun Sook Chae et al.	https://www.cell.com/trends/plant-Science/fulltext/S1360-1385(05)00099-3?_returnURL=https%3A%2F%2Flinkinghub.elsevier.com%2Fretrieve%2Fpii%2FS1360138505000993%3Fshowall%3Dtrue
		AT3G49700	Eto Brute? Role of ACS turnover in regulating ethylene biosynthesis	Trends in Plant Science	2005	Hyun Sook Chae et al.	https://www.cell.com/trends/plant-Science/fulltext/S1360-1385(05)00099-3?_returnURL=https%3A%2F%2Flinkinghub.elsevier.com%2Fretrieve%2Fpii%2FS1360138505000993%3Fshowall%3Dtrue
		AT4G08040	Eto Brute? Role of ACS turnover in regulating ethylene biosynthesis	Trends in Plant Science	2005	Hyun Sook Chae et al.	https://www.cell.com/trends/plant-Science/fulltext/S1360-1385(05)00099-3?_returnURL=https%3A%2F%2Flinkinghub.elsevier.com%2Fretrieve%2Fpii%2FS1360138505000993%3Fshowall%3Dtrue
		AT2G19590	BES1 directly binds to the promoter of the ACC oxidase 1 gene to regulate gravitropic response in the roots of Arabidopsis thaliana	Plant Signaling & Behavior	2020	Chan-Ho Park et al.	https://www.tandfonline.com/doi/full/10.1080/15592324.2019.1690724
ETHYLENE RECEPTOR		AT1G66340	Arabidopsis ETR1 and ERS1 Differentially Repress the Ethylene Response in Combination with Other Ethylene Receptor Genes	Plant Physiology	2012	Qian Liu et al.	https://academic.oup.com/plphys/article/158/3/1193/6109119
		AT3G23150	Arabidopsis ETR1 and ERS2 Differentially Repress the Ethylene Response in Combination with Other Ethylene Receptor Genes	Plant Physiology	2012	Qian Liu et al.	https://academic.oup.com/plphys/article/158/3/1193/6109119
		AT2G40940	Arabidopsis ETR1 and ERS2 Differentially Repress the Ethylene Response in Combination with Other Ethylene Receptor Genes	Plant Physiology	2012	Qian Liu et al.	https://academic.oup.com/plphys/article/158/3/1193/6109119
		AT1G04310	Arabidopsis ETR1 and ERS2 Differentially Repress the Ethylene Response in Combination with Other Ethylene Receptor Genes	Plant Physiology	2012	Qian Liu et al.	https://academic.oup.com/plphys/article/158/3/1193/6109119
		AT3G04580	Molecular Analysis of Protein-Protein Interactions in the Ethylene Pathway in the Different Ethylene Receptor Subfamilies	Frontiers in Plant Science	2019	Mareike Berleth et al.	https://www.frontiersin.org/articles/10.3389/fpls.2019.00726/full
ETHYLENE SIGNALING		AT5G03730	CTR1, a negative regulator of the ethylene response pathway in arabidopsis, encodes a member of the Raf family of protein kinases	Cell	1993	J J Kieber et al.	https://www.cell.com/cell/pdf/0092-8674(93)90119-B.pdf?_returnURL=https%3A%2F%2Flinkinghub.elsevier.com%2Fretrieve%2Fpii%2F009286749390119B%3Fshowall%3Dtrue
		AT5G03280	EIN2, a bifunctional transducer of ethylene and stress responses in Arabidopsis	Science	1999	J M Alonso et al.	https://www.Science.org/doi/10.1126/Science.284.5423.2148
		AT3G20770	EIN2-Directed Translational Regulation of Ethylene Signaling in Arabidopsis	Cell	2015	Wenyang Li et al.	https://www.cell.com/cell/fulltext/S0092-8674(15)01199-X?_returnURL=https%3A%2F%2Flinkinghub.elsevier.com%2Fretrieve%2Fpii%2FS009286741501199X%3Fshowall%3Dtrue
		AT2G27050	Ethylene and salicylic acid synergistically accelerate leaf senescence in Arabidopsis	Journal of Integrative Plant Biology	2021	Chaoqi Wang et al.	https://onlinelibrary.wiley.com/doi/10.1111/jipb.13075
		AT3G23240	ETHYLENE RESPONSE FACTOR1 integrates signals from ethylene and jasmonate pathways in plant defense	the Plant Cell	2003	Oscar Lorenzo et al.	https://academic.oup.com/plcell/article/15/1/165/6009949
		AT1G54490	EIN2-Directed Translational Regulation of Ethylene Signaling in Arabidopsis	Cell	2015	Wenyang Li et al.	https://www.cell.com/cell/fulltext/S0092-8674(15)01199-X?_returnURL=https%3A%2F%2Flinkinghub.elsevier.com%2Fretrieve%2Fpii%2FS009286741501199X%3Fshowall%3Dtrue
		AT3G48430	Dehydroabietinal promotes flowering time and plant defense via the autonomous pathway genes FLD, FVE and REF6	Journal of Experimental Botany	2020	Zulkarnain Chowdhury et al.	https://academic.oup.com/jxb/article/71/16/4903/5835991
		AT5G50080	Functional phosphoproteomic analysis reveals that a Ser62-phosphorylated isoform of Ethylene Response Factor 110 is involved in Arabidopsis bolting	Plant Physiology	2013	Lin Zhu et al.	https://academic.oup.com/plphys/article/161/2/904/6110799
		AT2G25490	The RING E3 ligase SDIR1 destabilizes EBF1/EBF2 and modulates the ethylene response to ambient temperature fluctuations in Arabidopsis	Proceedings of the National Academy of Sciences of the United States of America	2021	Dongdong Hao et al.	https://www.Proceedings of the National Academy of Sciences of the United States of America.org/content/118/6/e2024592118
		AT5G25350	The RING E3 ligase SDIR1 destabilizes EBF1/EBF2 and modulates the ethylene response to ambient temperature fluctuations in Arabidopsis	Proceedings of the National Academy of Sciences of the United States of America	2021	Dongdong Hao et al.	https://www.Proceedings of the National Academy of Sciences of the United States of America.org/content/118/6/e2024592118
		AT4G36920	AP2/ERF Transcription Factors Integrate Age and Wound Signals for Root Regeneration	the Plant Cell	2020	Bin-Bin Ye et al.	https://academic.oup.com/plcell/article/32/1/226/6099239
		AT5G53980	HOMEOBOX PROTEIN52 mediates the crosstalk between ethylene and auxin signaling during primary root elongation by modulating auxin transport-related gene expression	the Plant Cell	2018	Zi-Qing Miao et al.	https://academic.oup.com/plcell/article/30/11/2761/6100120
		AT3G51770	Exploiting the triple response of Arabidopsis to identify ethylene-related mutants	the Plant Cell	1990	P Guzmán et al.	https://academic.oup.com/plcell/article/2/6/513/5983205
		AT5G65800	The eto1, eto2, and eto3 mutations and cytokinin treatment increase ethylene biosynthesis in Arabidopsis by increasing the stability of ACS protein	the Plant Cell	2003	Hyun Sook Chae et al.	https://academic.oup.com/plcell/article/15/2/545/6009966
		AT3G49700	The eto1, eto2, and eto3 mutations and cytokinin treatment increase ethylene biosynthesis in Arabidopsis by increasing the stability of ACS protein	the Plant Cell	2003	Hyun Sook Chae et al.	https://academic.oup.com/plcell/article/15/2/545/6009966
		AT5G46330	Direct transcriptional control of the Arabidopsis immune receptor FLS2 by the ethylene-dependent transcription factors EIN3 and EIL1	Proceedings of the National Academy of Sciences of the United States of America	2010	Freddy Boutrot et al.	https://www.Proceedings of the National Academy of Sciences of the United States of America.org/content/107/32/14502
		AT5G44420	Concomitant activation of jasmonate and ethylene response pathways is required for induction of a plant defensin gene in Arabidopsis	the Plant Cell	1998	I A Penninckx et al.	https://academic.oup.com/plcell/article/10/12/2103/5999444
		AT3G59060	GENOMES UNCOUPLED2-independent retrograde signaling targets the ethylene pathway to repress photomorphogenesis	Plant Physiology	2021	Charlotte M M Gommers et al.	https://academic.oup.com/plphys/article-abstract/185/1/67/5991408?redirectedFrom=fulltext
ETHYLENE TRANSPORT		AT5G40780	Genetic Identification of ACC-RESISTANT2 Reveals Involvement of LYSINE HISTIDINE TRANSPORTER1 in the Uptake of 1-Aminocyclopropane-1-Carboxylic Acid in Arabidopsis thaliana	Plant and Cell Physiology	2014	Kihye Shin et al.	https://academic.oup.com/pcp/article/56/3/572/2461295?login=false
ABSCISIC ACID BIOSYNTHESIS		AT4G18350	Elucidation of the indirect pathway of abscisic acid biosynthesis by mutants, genes, and enzymes	Plant Physiology	2003	Steven H Schwartz et al.	https://academic.oup.com/plphys/article/131/4/1591/6103044
		AT3G14440	Elucidation of the indirect pathway of abscisic acid biosynthesis by mutants, genes, and enzymes	Plant Physiology	2003	Steven H Schwartz et al.	https://academic.oup.com/plphys/article/131/4/1591/6103044
		AT1G30100	Elucidation of the indirect pathway of abscisic acid biosynthesis by mutants, genes, and enzymes	Plant Physiology	2003	Steven H Schwartz et al.	https://academic.oup.com/plphys/article/131/4/1591/6103044
		AT3G24220	Elucidation of the indirect pathway of abscisic acid biosynthesis by mutants, genes, and enzymes	Plant Physiology	2003	Steven H Schwartz et al.	https://academic.oup.com/plphys/article/131/4/1591/6103044
		AT1G78390	Elucidation of the indirect pathway of abscisic acid biosynthesis by mutants, genes, and enzymes	Plant Physiology	2003	Steven H Schwartz et al.	https://academic.oup.com/plphys/article/131/4/1591/6103044
		AT5G67030	The zeaxanthin epoxidase is degraded along with the D1 protein during photoinhibition of photosystem II	Plant Direct	2019	Stephanie Bethmann et al.	https://onlinelibrary.wiley.com/doi/10.1002/pld3.185
		AT1G52340	The short-chain alcohol dehydrogenase ABA2 catalyzes the conversion of santhoxin to abscisic aldehyde	the Plant Cell	2002	Miguel González-Guzmán et al.	https://academic.oup.com/plcell/article/14/8/1833/6009804
		AT1G16540	The coordination of guard-cell autonomous ABA synthesis and DES1 function in situ regulates plant water deficit responses	Journal of Advanced Research	2020	Jing Zhang et al.	https://www.Sciencedirect.com/Science/article/pii/S2090123220301727?via%3Dihub
		AT1G67080	ABSCISIC ACID-DEFICIENT4 has an essential function in both cis-violaxanthin and cis-neoxanthin synthesis	Plant Physiology	2020	François Perreau et al.	https://academic.oup.com/plphys/article-abstract/184/3/1303/6118258?redirectedFrom=fulltext
		AT5G20960	Identification of superoxide production by Arabidopsis thaliana aldehyde oxidases AAO1 and AAO3	Plant Molecular Biology	2012	Maryam Zarepour et al.	https://link.springer.com/article/10.1007%2Fs11103-012-9975-1
		AT2G27150	The Arabidopsis aldehyde oxidase 3 (AAO3) gene product catalyzes the final step in abscisic acid biosynthesis in leaves	Proceedings of the National Academy of Sciences of the United States of America	2000	M Seo et al.	https://www.Proceedings of the National Academy of Sciences of the United States of America.org/content/97/23/12908
ABSCISIC ACID METABOLISM		AT4G19230	CYP707A1 and CYP707A2, which encode abscisic acid 8'-hydroxylases, are indispensable for proper control of seed dormancy and germination in Arabidopsis	Plant Physiology	2006	Masanori Okamoto et al.	https://academic.oup.com/plphys/article/141/1/97/6115112
		AT2G29090	CYP707A1 and CYP707A2, which encode abscisic acid 8'-hydroxylases, are indispensable for proper control of seed dormancy and germination in Arabidopsis	Plant Physiology	2006	Masanori Okamoto et al.	https://academic.oup.com/plphys/article/141/1/97/6115112
		AT5G45340	ABA 9'-hydroxylation is catalyzed by CYP707A in Arabidopsis	Phytochemistry	2011	Masanori Okamoto et al.	https://www.Sciencedirect.com/Science/article/abs/pii/S0031942211000732?via%3Dihub
		AT3G19270	ABA 9'-hydroxylation is catalyzed by CYP707A in Arabidopsis	Phytochemistry	2011	Masanori Okamoto et al.	https://www.Sciencedirect.com/Science/article/abs/pii/S0031942211000732?via%3Dihub
		AT3G21780	ABA UDP-glucosyltransferases play a crucial role in ABA homeostasis in Arabidopsis	Plant Physiology	2014	Dong T et al.	https://www.mendeley.com/catalogue/66b67cf3-f057-36e7-a818-35322a34f767/
		AT3G21800	ABA UDP-glucosyltransferases play a crucial role in ABA homeostasis in Arabidopsis	Plant Physiology	2014	Dong T et al.	https://www.mendeley.com/catalogue/66b67cf3-f057-36e7-a818-35322a34f767/
		AT1G07240	UGT71C5, a major glucosyltransferase mediates ABA homeostasis in Arabidopsis thaliana	Plant Physiology	2015	Zhen Liu et al.	https://academic.oup.com/plphys/article/167/4/1659/6113728
		AT4G34138	ABA UDP-glucosyltransferases play a crucial role in ABA homeostasis in Arabidopsis	Plant Physiology	2014	Dong T et al.	https://www.mendeley.com/catalogue/66b67cf3-f057-36e7-a818-35322a34f767/
ABSCISIC ACID RECEPTOR		AT1G64990	Quantitative proteomics-based analysis supports a significant role of GTG proteins in regulation of ABA response in Arabidopsis roots	Journal of Proteome Research	2013	Sophie Alvarez et al.	https://pubs.acs.org/doi/10.1021/pr301159u
		AT4G27630	Quantitative proteomics-based analysis supports a significant role of GTG proteins in regulation of ABA response in Arabidopsis roots	Journal of Proteome Research	2013	Sophie Alvarez et al.	https://pubs.acs.org/doi/10.1021/pr301159u
		AT4G17870	ABA receptors: the START of a new paradigm in phytohormone signalling	Journal of Experimental Botany	2010	John P Klingler et al.	https://academic.oup.com/jxb/article/61/12/3199/428500
		AT5G46790	ABA receptors: the START of a new paradigm in phytohormone signalling	Journal of Experimental Botany	2010	John P Klingler et al.	https://academic.oup.com/jxb/article/61/12/3199/428500
		AT2G26040	ABA receptors: the START of a new paradigm in phytohormone signalling	Journal of Experimental Botany	2010	John P Klingler et al.	https://academic.oup.com/jxb/article/61/12/3199/428500
		AT1G73000	ABA receptors: the START of a new paradigm in phytohormone signalling	Journal of Experimental Botany	2010	John P Klingler et al.	https://academic.oup.com/jxb/article/61/12/3199/428500
		AT2G38310	ABA receptors: the START of a new paradigm in phytohormone signalling	Journal of Experimental Botany	2010	John P Klingler et al.	https://academic.oup.com/jxb/article/61/12/3199/428500
		AT5G05440	ABA receptors: the START of a new paradigm in phytohormone signalling	Journal of Experimental Botany	2010	John P Klingler et al.	https://academic.oup.com/jxb/article/61/12/3199/428500
		AT2G40330	ABA receptors: the START of a new paradigm in phytohormone signalling	Journal of Experimental Botany	2010	John P Klingler et al.	https://academic.oup.com/jxb/article/61/12/3199/428500
		AT4G01026	ABA receptors: the START of a new paradigm in phytohormone signalling	Journal of Experimental Botany	2010	John P Klingler et al.	https://academic.oup.com/jxb/article/61/12/3199/428500
		AT5G53160	ABA receptors: the START of a new paradigm in phytohormone signalling	Journal of Experimental Botany	2010	John P Klingler et al.	https://academic.oup.com/jxb/article/61/12/3199/428500
		AT1G01360	ABA receptors: the START of a new paradigm in phytohormone signalling	Journal of Experimental Botany	2010	John P Klingler et al.	https://academic.oup.com/jxb/article/61/12/3199/428500
		AT4G27920	ABA receptors: the START of a new paradigm in phytohormone signalling	Journal of Experimental Botany	2010	John P Klingler et al.	https://academic.oup.com/jxb/article/61/12/3199/428500
		AT5G45860	ABA receptors: the START of a new paradigm in phytohormone signalling	Journal of Experimental Botany	2010	John P Klingler et al.	https://academic.oup.com/jxb/article/61/12/3199/428500
		AT5G45870	ABA receptors: the START of a new paradigm in phytohormone signalling	Journal of Experimental Botany	2010	John P Klingler et al.	https://academic.oup.com/jxb/article/61/12/3199/428500
		AT4G18620	ABA receptors: the START of a new paradigm in phytohormone signalling	Journal of Experimental Botany	2010	John P Klingler et al.	https://academic.oup.com/jxb/article/61/12/3199/428500
		AT5G37740	C2-domain abscisic acid-related proteins mediate the interaction of PYR/PYL/RCAR abscisic acid receptors with the plasma membrane and regulate abscisic acid sensitivity in Arabidopsis	the Plant Cell	2014	Lesia Rodriguez et al.	https://academic.oup.com/plcell/article/26/12/4802/6102427
		AT1G66360	C2-domain abscisic acid-related proteins mediate the interaction of PYR/PYL/RCAR abscisic acid receptors with the plasma membrane and regulate abscisic acid sensitivity in Arabidopsis	the Plant Cell	2014	Lesia Rodriguez et al.	https://academic.oup.com/plcell/article/26/12/4802/6102427
		AT1G73580	C2-domain abscisic acid-related proteins mediate the interaction of PYR/PYL/RCAR abscisic acid receptors with the plasma membrane and regulate abscisic acid sensitivity in Arabidopsis	the Plant Cell	2014	Lesia Rodriguez et al.	https://academic.oup.com/plcell/article/26/12/4802/6102427
		AT3G17980	C2-domain abscisic acid-related proteins mediate the interaction of PYR/PYL/RCAR abscisic acid receptors with the plasma membrane and regulate abscisic acid sensitivity in Arabidopsis	the Plant Cell	2014	Lesia Rodriguez et al.	https://academic.oup.com/plcell/article/26/12/4802/6102427
		AT1G48590	C2-domain abscisic acid-related proteins mediate the interaction of PYR/PYL/RCAR abscisic acid receptors with the plasma membrane and regulate abscisic acid sensitivity in Arabidopsis	the Plant Cell	2014	Lesia Rodriguez et al.	https://academic.oup.com/plcell/article/26/12/4802/6102427
		AT1G70800	C2-domain abscisic acid-related proteins mediate the interaction of PYR/PYL/RCAR abscisic acid receptors with the plasma membrane and regulate abscisic acid sensitivity in Arabidopsis	the Plant Cell	2014	Lesia Rodriguez et al.	https://academic.oup.com/plcell/article/26/12/4802/6102427
		AT1G70810	C2-domain abscisic acid-related proteins mediate the interaction of PYR/PYL/RCAR abscisic acid receptors with the plasma membrane and regulate abscisic acid sensitivity in Arabidopsis	the Plant Cell	2014	Lesia Rodriguez et al.	https://academic.oup.com/plcell/article/26/12/4802/6102427
		AT1G23140	C2-domain abscisic acid-related proteins mediate the interaction of PYR/PYL/RCAR abscisic acid receptors with the plasma membrane and regulate abscisic acid sensitivity in Arabidopsis	the Plant Cell	2014	Lesia Rodriguez et al.	https://academic.oup.com/plcell/article/26/12/4802/6102427
		AT1G70790	C2-domain abscisic acid-related proteins mediate the interaction of PYR/PYL/RCAR abscisic acid receptors with the plasma membrane and regulate abscisic acid sensitivity in Arabidopsis	the Plant Cell	2014	Lesia Rodriguez et al.	https://academic.oup.com/plcell/article/26/12/4802/6102427
		AT2G01540	C2-domain abscisic acid-related proteins mediate the interaction of PYR/PYL/RCAR abscisic acid receptors with the plasma membrane and regulate abscisic acid sensitivity in Arabidopsis	the Plant Cell	2014	Lesia Rodriguez et al.	https://academic.oup.com/plcell/article/26/12/4802/6102427
		AT5G13630	Roles of the different components of magnesium chelatase in abscisic acid signal transduction	Plant Molecular Biology	2012	Shu-Yuan Du et al.	https://link.springer.com/article/10.1007%2Fs11103-012-9965-3
		AT2G26300	Crosstalk between heterotrimeric G protein-coupled signaling pathways and WRKY transcription factors modulating plant responses to suboptimal micronutrient	Journal of Experimental Botany	2020	Ting-Ying Wu et al.	https://academic.oup.com/jxb/article/71/10/3227/5763359
ABSCISIC ACID SIGNALING		AT4G26080	Genome-wide and expression analysis of protein phosphatase 2C in rice and Arabidopsis	BMC Genomics	2008	Tongtong Xue et al.	https://bmcgenomics.biomedcentral.com/articles/10.1186/1471-2164-9-550
		AT5G57050	Genome-wide and expression analysis of protein phosphatase 2C in rice and Arabidopsis	BMC Genomics	2008	Tongtong Xue et al.	https://bmcgenomics.biomedcentral.com/articles/10.1186/1471-2164-9-550
		AT1G17550	Genome-wide and expression analysis of protein phosphatase 2C in rice and Arabidopsis	BMC Genomics	2008	Tongtong Xue et al.	https://bmcgenomics.biomedcentral.com/articles/10.1186/1471-2164-9-550
		AT1G72770	Genome-wide and expression analysis of protein phosphatase 2C in rice and Arabidopsis	BMC Genomics	2008	Tongtong Xue et al.	https://bmcgenomics.biomedcentral.com/articles/10.1186/1471-2164-9-550
		AT5G51760	Genome-wide and expression analysis of protein phosphatase 2C in rice and Arabidopsis	BMC Genomics	2008	Tongtong Xue et al.	https://bmcgenomics.biomedcentral.com/articles/10.1186/1471-2164-9-550
		AT3G11410	Genome-wide and expression analysis of protein phosphatase 2C in rice and Arabidopsis	BMC Genomics	2008	Tongtong Xue et al.	https://bmcgenomics.biomedcentral.com/articles/10.1186/1471-2164-9-550
		AT5G59220	Chromatin remodeling for the transcription of type 2C protein phosphatase genes in response to salt stress	Plant Physiology and Biochemistry	2019	Nguyen Hoai Nguyen et al.	https://www.Sciencedirect.com/Science/article/abs/pii/S0981942819302475?via%3Dihub
		AT1G07430	Abscisic acid receptors and coreceptors modulate plant water use efficiency and water productivity	Plant Physiology	2019	Zhenyu Yang et al.	https://academic.oup.com/plphys/article/180/2/1066/6117637
		AT2G29380	Abscisic acid receptors and coreceptors modulate plant water use efficiency and water productivity	Plant Physiology	2019	Zhenyu Yang et al.	https://academic.oup.com/plphys/article/180/2/1066/6117637
		AT3G50500	Arabidopsis mutant deficient in 3 abscisic acid-activated protein kinases reveals critical roles in growth, reproduction, and stress	Proceedings of the National Academy of Sciences of the United States of America	2009	Hiroaki Fujii et al.	https://www.Proceedings of the National Academy of Sciences of the United States of America.org/content/106/20/8380
		AT5G66880	Arabidopsis mutant deficient in 3 abscisic acid-activated protein kinases reveals critical roles in growth, reproduction, and stress	Proceedings of the National Academy of Sciences of the United States of America	2009	Hiroaki Fujii et al.	https://www.Proceedings of the National Academy of Sciences of the United States of America.org/content/106/20/8380
		AT4G33950	Arabidopsis mutant deficient in 3 abscisic acid-activated protein kinases reveals critical roles in growth, reproduction, and stress	Proceedings of the National Academy of Sciences of the United States of America	2009	Hiroaki Fujii et al.	https://www.Proceedings of the National Academy of Sciences of the United States of America.org/content/106/20/8380
		AT1G60940	Arabidopsis mutant deficient in 3 abscisic acid-activated protein kinases reveals critical roles in growth, reproduction, and stress	Proceedings of the National Academy of Sciences of the United States of America	2009	Hiroaki Fujii et al.	https://www.Proceedings of the National Academy of Sciences of the United States of America.org/content/106/20/8380
		AT1G10940	Arabidopsis mutant deficient in 3 abscisic acid-activated protein kinases reveals critical roles in growth, reproduction, and stress	Proceedings of the National Academy of Sciences of the United States of America	2009	Hiroaki Fujii et al.	https://www.Proceedings of the National Academy of Sciences of the United States of America.org/content/106/20/8380
		AT5G63650	Arabidopsis mutant deficient in 3 abscisic acid-activated protein kinases reveals critical roles in growth, reproduction, and stress	Proceedings of the National Academy of Sciences of the United States of America	2009	Hiroaki Fujii et al.	https://www.Proceedings of the National Academy of Sciences of the United States of America.org/content/106/20/8380
		AT4G40010	Arabidopsis mutant deficient in 3 abscisic acid-activated protein kinases reveals critical roles in growth, reproduction, and stress	Proceedings of the National Academy of Sciences of the United States of America	2009	Hiroaki Fujii et al.	https://www.Proceedings of the National Academy of Sciences of the United States of America.org/content/106/20/8380
		AT1G78290	Arabidopsis OST1 protein kinase mediates the regulation of stomatal aperture by abscisic acid and acts upstream of reactive oxygen species production	the Plant Cell	2002	Anna-Chiara Mustilli et al.	https://academic.oup.com/plcell/article/14/12/3089/6009673
		AT2G23030	Arabidopsis OST1 protein kinase mediates the regulation of stomatal aperture by abscisic acid and acts upstream of reactive oxygen species production	the Plant Cell	2002	Anna-Chiara Mustilli et al.	https://academic.oup.com/plcell/article/14/12/3089/6009673
		AT4G23650	CDPKs CPK6 and CPK3 function in ABA regulation of guard cell S-type anion- and Ca2+- permeable channels and stomatal closure	Plos Biology	2006	Izumi C Mori et al.	https://journals.plos.org/plosbiology/article?id=10.1371/journal.pbio.0040327
		AT4G09570	Two calcium-dependent protein kinases, CPK4 and CPK11, regulate abscisic acid signal transduction in Arabidopsis	the Plant Cell	2007	Sai-Yong Zhu et al.	https://academic.oup.com/plcell/article/19/10/3019/6092318
		AT2G17290	CDPKs CPK6 and CPK3 function in ABA regulation of guard cell S-type anion- and Ca2+- permeable channels and stomatal closure	Plos Biology	2006	Izumi C Mori et al.	https://journals.plos.org/plosbiology/article?id=10.1371/journal.pbio.0040327
		AT1G35670	Two calcium-dependent protein kinases, CPK4 and CPK11, regulate abscisic acid signal transduction in Arabidopsis	the Plant Cell	2007	Sai-Yong Zhu et al.	https://academic.oup.com/plcell/article/19/10/3019/6092318
		AT5G23580	The Arabidopsis Ca2+-dependent protein kinase CPK12 negatively regulates abscisic acid signaling in seed germination and post-germination growth	New Phytologist	2011	Rui Zhao et al.	https://nph.onlinelibrary.wiley.com/doi/10.1111/j.1469-8137.2011.03793.x
		AT1G49720	AREB1 is a transcription activator of novel ABRE-dependent ABA signaling that enhances drought stress tolerance in Arabidopsis	the Plant Cell	2005	Yasunari Fujita et al.	https://academic.oup.com/plcell/article/17/12/3470/6114745
		AT1G45249	ABF2, ABF3 and ABF4 promote ABA-mediated chlorophyll degradation and leaf senescence by transcriptional activation of chlorophyll catabolic genes and senescence-associated genes in Arabidopsis	Molecular Plant	2016	Shan Gao et al.	https://www.cell.com/molecular-plant/fulltext/S1674-2052(16)30098-3?_returnURL=https%3A%2F%2Flinkinghub.elsevier.com%2Fretrieve%2Fpii%2FS1674205216300983%3Fshowall%3Dtrue
		AT4G34000	Arabidopsis basic leucine zipper proteins that mediate stress-responsive abscisic acid signaling	the Plant Cell	2002	Joung-youn Kang et al.	https://academic.oup.com/plcell/article/14/2/343/6009645
		AT3G19290	Arabidopsis basic leucine zipper proteins that mediate stress-responsive abscisic acid signaling	the Plant Cell	2002	Joung-youn Kang et al.	https://academic.oup.com/plcell/article/14/2/343/6009645
		AT2G36270	The Arabidopsis abscisic acid response gene ABI5 encodes a basic leucine zipper transcription factor	the Plant Cell	2000	R R Finkelstein et al.	https://academic.oup.com/plcell/article/12/4/599/6008808
		AT2G41070	Time-Course Transcriptome Study Reveals Mode of bZIP Transcription Factors on Light Exposure in Arabidopsis	International Journal of Molecular Sciences	2020	Yukio Kurihara et al.	https://www.mdpi.com/1422-0067/21/6/1993
		AT3G56850	Arabidopsis basic leucine zipper proteins that mediate stress-responsive abscisic acid signaling	the Plant Cell	2002	Joung-youn Kang et al.	https://academic.oup.com/plcell/article/14/2/343/6009645
		AT3G44460	Basic LEUCINE ZIPPER TRANSCRIPTION FACTOR 67 transactivates DELAY OF GERMINATION 1 to establish primary seed dormancy in Arabidopsis	the Plant Cell	2019	Fiona M Bryant et al.	https://academic.oup.com/plcell/article/31/6/1276/5985665
		AT5G42910	Cross-species Annotation of Basic Leucine Zipper Factor Interactions: Insight Into the Evolution of Closed Interaction Networks	Molecular Biology and Evolution	2006	Christopher D Deppmann et al.	https://academic.oup.com/mbe/article/23/8/1480/967522
		AT3G15730	Arabidopsis NRT1.2 interacts with the PHOSPHOLIPASE D?1 (PLD?1) to positively regulate seed germination and seedling development in response to ABA treatment	Biochemical and Biophysical Research Communications	2020	Jianfu Li et al.	https://www.Sciencedirect.com/Science/article/abs/pii/S0006291X2031576X?via%3Dihub
		AT3G24650	Seed-specific transcription factors ABI3 and FUS3: molecular interaction with DNA	Planta	2004	Gudrun Mönke et al.	https://link.springer.com/article/10.1007%2Fs00425-004-1206-9
		AT3G26790	Seed-specific transcription factors ABI3 and FUS3: molecular interaction with DNA	Planta	2004	Gudrun Mönke et al.	https://link.springer.com/article/10.1007%2Fs00425-004-1206-9
		AT2G40220	Ascorbic acid modulation by ABI4 transcriptional repression of VTC2 in the salt tolerance of Arabidopsis	BMC Plant Biology	2021	Xiamusiya Kakan et al.	https://bmcplantbiol.biomedcentral.com/articles/10.1186/s12870-021-02882-1
		AT4G31800	Abscisic acid signaling in seeds and seedlings	the Plant Cell	2002	Ruth R Finkelstein et al.	https://academic.oup.com/plcell/article/14/suppl_1/S15/6009895
		AT1G80840	Abscisic acid signaling in seeds and seedlings	the Plant Cell	2002	Ruth R Finkelstein et al.	https://academic.oup.com/plcell/article/14/suppl_1/S15/6009895
		AT2G25000	Abscisic acid signaling in seeds and seedlings	the Plant Cell	2002	Ruth R Finkelstein et al.	https://academic.oup.com/plcell/article/14/suppl_1/S15/6009895
		AT2G47190	Abscisic acid signaling in seeds and seedlings	the Plant Cell	2002	Ruth R Finkelstein et al.	https://academic.oup.com/plcell/article/14/suppl_1/S15/6009895
		AT1G21970	Abscisic acid signaling in seeds and seedlings	the Plant Cell	2002	Ruth R Finkelstein et al.	https://academic.oup.com/plcell/article/14/suppl_1/S15/6009895
		AT1G28300	Abscisic acid signaling in seeds and seedlings	the Plant Cell	2002	Ruth R Finkelstein et al.	https://academic.oup.com/plcell/article/14/suppl_1/S15/6009895
		AT1G18720	Arabidopsis MHP1, a homologue of yeast Mpo1, is involved in ABA signaling	Plant Science	2021	Min Zheng et al.	https://www.Sciencedirect.com/Science/article/abs/pii/S0168945220303381?via%3Dihub
		AT3G51810	Arabidopsis MHP1, a homologue of yeast Mpo1, is involved in ABA signaling	Plant Science	2021	Min Zheng et al.	https://www.Sciencedirect.com/Science/article/abs/pii/S0168945220303381?via%3Dihub
		AT5G22090	EAR1 negatively regulates ABA signaling by enhancing 2C protein phosphatase activity	the Plant Cell	2018	Kai Wang et al.	https://academic.oup.com/plcell/article/30/4/815/6099023
		AT4G18710	GSK3-like kinases positively modulate abscisic acid signaling through phosphorylating subgroup III SnRK2s in Arabidopsis	Proceedings of the National Academy of Sciences of the United States of America	2014	Zhenying Cai et al.	https://www.Proceedings of the National Academy of Sciences of the United States of America.org/content/111/26/9651
		AT1G13260	Arabidopsis RAV1 transcription factor, phosphorylated by SnRK2 kinases, regulates the expression of ABI3,ABI4, and ABI5 during seed germination and early seedling development	the Plant Journal	2014	Cui-Zhu Feng et al.	https://onlinelibrary.wiley.com/doi/10.1111/tpj.12670
		AT2G29400	Type one protein phosphatase 1 and its regulatory protein inhibitor 2 negatively regulate ABA signaling	Plos Genetics	2016	Yueh-Ju Hou et al.	https://journals.plos.org/plosgenetics/article?id=10.1371/journal.pgen.1005835
		AT3G01650	Ubiquitin ligases RGLG1 and RGLG5 regulate abscisic acid signaling by controlling the turnover of phosphatase PP2CA	the Plant Cell	2016	Qian Wu et al.	https://academic.oup.com/plcell/article/28/9/2178/6098380
		AT1G67800	Ubiquitin ligases RGLG1 and RGLG5 regulate abscisic acid signaling by controlling the turnover of phosphatase PP2CA	the Plant Cell	2016	Qian Wu et al.	https://academic.oup.com/plcell/article/28/9/2178/6098380
		AT3G28910	The ubiquitin E3 ligase RHA2b promotes degradation of MYB30 in abscisic acid signaling	Plant Physiology	2018	Yuan Zheng et al.	https://academic.oup.com/plphys/article/178/1/428/6116680
		AT5G60410	The ubiquitin E3 ligase RHA2b promotes degradation of MYB30 in abscisic acid signaling	Plant Physiology	2018	Yuan Zheng et al.	https://academic.oup.com/plphys/article/178/1/428/6116680
		AT2G18470	Plasma membrane-associated proline-rich extensin-like receptor kinase 4, a novel regulator of Ca2+ signalling, is required for abscisic acid responses in Arabidopsis thaliana	the Plant Journal	2009	Ling Bai et al.	https://onlinelibrary.wiley.com/doi/10.1111/j.1365-313X.2009.03956.x
		AT3G55530	SDIR1 is a RING finger E3 ligase that positively regulates stress-responsive abscisic acid signaling in Arabidopsis	the Plant Cell	2007	Yiyue Zhang et al.	https://academic.oup.com/plcell/article/19/6/1912/6092138
		AT5G51110	The RING finger ubiquitin E3 ligase SDIR1 targets SDIR1-INTERACTING PROTEIN1 for degradation to modulate the salt stress response and ABA signaling in Arabidopsis	the Plant Cell	2015	Huawei Zhang et al.	https://academic.oup.com/plcell/article/27/1/214/6097867
		AT2G25760	EL1-like casein kinases suppress ABA signaling and responses by phosphorylating and destabilizing ABA receptors PYR/PYLs in Arabidopsis	Molecular Plant	2018	Hu-Hui Chen et al.	https://linkinghub.elsevier.com/retrieve/pii/S1674205218300625
		AT3G13670	EL1-like casein kinases suppress ABA signaling and responses by phosphorylating and destabilizing ABA receptors PYR/PYLs in Arabidopsis	Molecular Plant	2018	Hu-Hui Chen et al.	https://linkinghub.elsevier.com/retrieve/pii/S1674205218300625
		AT3G03940	EL1-like casein kinases suppress ABA signaling and responses by phosphorylating and destabilizing ABA receptors PYR/PYLs in Arabidopsis	Molecular Plant	2018	Hu-Hui Chen et al.	https://linkinghub.elsevier.com/retrieve/pii/S1674205218300625
		AT5G18190	EL1-like casein kinases suppress ABA signaling and responses by phosphorylating and destabilizing ABA receptors PYR/PYLs in Arabidopsis	Molecular Plant	2018	Hu-Hui Chen et al.	https://linkinghub.elsevier.com/retrieve/pii/S1674205218300625
		AT3G03450	The NF-YC–RGL2 module integrates GA and ABA signalling to regulate seed germination in Arabidopsis	Nature Communications	2016	Xu Liu et al.	https://www.nature.com/articles/ncomms12768
		AT5G52200	Type one protein phosphatase 1 and its regulatory protein inhibitor 2 negatively regulate ABA signaling	Plos Genetics	2016	Yueh-Ju Hou et al.	https://journals.plos.org/plosgenetics/article?id=10.1371/journal.pgen.1005835
		AT1G15100	The Arabidopsis RING finger E3 ligase RHA2a is a novel positive regulator of abscisic acid signaling during seed germination and early seedling development	Plant Physiology	2009	Qingyun Bu et al.	https://academic.oup.com/plphys/article/150/1/463/6107981
		AT2G01150	The ubiquitin E3 ligase RHA2b promotes degradation of MYB30 in abscisic acid signaling	Plant Physiology	2018	Yuan Zheng et al.	https://academic.oup.com/plphys/article/178/1/428/6116680
		AT1G80110	SCFAtPP2-B11 modulates ABA signaling by facilitating SnRK2.3 degradation in Arabidopsis thaliana	Plos Genetics	2017	Chunhong Cheng et al.	https://journals.plos.org/plosgenetics/article?id=10.1371/journal.pgen.1006947
		AT1G08260	Epigenetic regulation, somatic homologous recombination, and abscisic acid signaling are influenced by DNA polymerase epsilon mutation in Arabidopsis	the Plant Cell	2009	Haibo Yin et al.	https://academic.oup.com/plcell/article/21/2/386/6095179
		AT1G49540	Elongator mediates ABA responses, oxidative stress resistance and anthocyanin biosynthesis in Arabidopsis	the Plant Journal	2010	Xiaofeng Zhou et al.	https://onlinelibrary.wiley.com/doi/10.1111/j.1365-313X.2009.03931.x
		AT4G10090	Elongator mediates ABA responses, oxidative stress resistance and anthocyanin biosynthesis in Arabidopsis	the Plant Journal	2010	Xiaofeng Zhou et al.	https://onlinelibrary.wiley.com/doi/10.1111/j.1365-313X.2009.03931.x
		AT4G26070	AtMKK1 mediates ABA-induced CAT1 expression and H2O2 production via AtMPK6-coupled signaling in Arabidopsis	the Plant Journal	2008	Yu Xing et al.	https://onlinelibrary.wiley.com/doi/10.1111/j.1365-313X.2008.03433.x
		AT2G43790	AtMKK1 mediates ABA-induced CAT1 expression and H2O2 production via AtMPK6-coupled signaling in Arabidopsis	the Plant Journal	2008	Yu Xing et al.	https://onlinelibrary.wiley.com/doi/10.1111/j.1365-313X.2008.03433.x
		AT5G53470	Arabidopsis acyl-CoA-binding protein ACBP1 participates in the regulation of seed germination and seedling development	the Plant Journal	2013	Zhi-Yan Du et al.	https://onlinelibrary.wiley.com/doi/10.1111/tpj.12121
		AT1G01700	RopGEF2 is involved in ABA-suppression of seed germination and post-germination growth of Arabidopsis	the Plant Journal	2015	Shujuan Zhao et al.	https://onlinelibrary.wiley.com/doi/10.1111/tpj.13046
		AT4G20310	Membrane-associated transcription factor peptidase, site-2 protease, antagonizes ABA signaling in Arabidopsis	New Phytologist	2015	Shun-Fan Zhou et al.	https://nph.onlinelibrary.wiley.com/doi/10.1111/nph.13436
		AT2G40950	Membrane-associated transcription factor peptidase, site-2 protease, antagonizes ABA signaling in Arabidopsis	New Phytologist	2015	Shun-Fan Zhou et al.	https://nph.onlinelibrary.wiley.com/doi/10.1111/nph.13436
		AT1G62300	Arabidopsis WRKY6 transcription factor acts as a positive regulator of abscisic acid signaling during seed germination and early seedling development	Plos Genetics	2016	Yun Huang et al.	https://journals.plos.org/plosgenetics/article?id=10.1371/journal.pgen.1005833
		AT4G37940	Arabidopsis MADS-box transcription factor AGL21 acts as environmental surveillance of seed germination by regulating ABI5 expression	Molecular Plant	2017	Lin-Hui Yu et al.	https://www.cell.com/molecular-plant/fulltext/S1674-2052(17)30105-3?_returnURL=https%3A%2F%2Flinkinghub.elsevier.com%2Fretrieve%2Fpii%2FS1674205217301053%3Fshowall%3Dtrue
		AT2G44340	Arabidopsis VQ18 and VQ26 proteins interact with ABI5 transcription factor to negatively modulate ABA response during seed germination	the Plant Journal	2018	Jinjing Pan et al.	https://onlinelibrary.wiley.com/doi/10.1111/tpj.13969
		AT3G60090	Arabidopsis VQ18 and VQ26 proteins interact with ABI5 transcription factor to negatively modulate ABA response during seed germination	the Plant Journal	2018	Jinjing Pan et al.	https://onlinelibrary.wiley.com/doi/10.1111/tpj.13969
		AT2G39930	Endosperm sugar accumulation caused by mutation of PHS8/ISA1 leads to pre-harvest sprouting in rice	the Plant Journal	2018	Lin Du et al.	https://onlinelibrary.wiley.com/doi/10.1111/tpj.13970
		AT5G57520	Stamen Abscission Zone Transcriptome Profiling Reveals New Candidates for Abscission Control:Enhanced Retention of Floral Organs in Transgenic Plants Overexpressing Arabidopsis Zinc Finger Protein 2	Plant Physiology	2008	Suqin Cai et al.	https://academic.oup.com/plphys/article/146/3/1305/6107141
		AT5G25160	The Arabidopsis ZINC FINGER PROTEIN3 interferes with abscisic acid and light signaling in seed germination and plant development	Plant Physiology	2014	Mary Prathiba Joseph et al.	https://academic.oup.com/plphys/article/165/3/1203/6113130
		AT1G69490	Genetic Interaction Among Phytochrome, Ethylene and Abscisic Acid Signaling During Dark-Induced Senescence in Arabidopsis thaliana	Frontiers in Plant Science	2020	Hiroaki Ueda et al.	https://www.frontiersin.org/articles/10.3389/fpls.2020.00564/full
		AT2G46690	The Arabidopsis SMALL AUXIN UP RNA32 Protein Regulates ABA-Mediated Responses to Drought Stress	Frontiers in Plant Science	2021	Yanjun He et al.	https://www.frontiersin.org/articles/10.3389/fpls.2021.625493/full
		AT1G52400	ABA-glucose ester hydrolyzing enzyme ATBG1 and PHYB antagonistically regulate stomatal development	Plos One	2019	Jeffrey Allen et al.	https://journals.plos.org/plosone/article?id=10.1371/journal.pone.0218605
ABSCISIC ACID TRANSPORT		AT5G52050	Membrane transporters and drought resistance – a complex issue	Frontiers in Plant Science	2014	Karolina M Jarzyniak et al.	https://www.frontiersin.org/articles/10.3389/fpls.2014.00687/full
		AT1G30400	Membrane transporters and drought resistance – a complex issue	Frontiers in Plant Science	2014	Karolina M Jarzyniak et al.	https://www.frontiersin.org/articles/10.3389/fpls.2014.00687/full
		AT2G34660	Membrane transporters and drought resistance – a complex issue	Frontiers in Plant Science	2014	Karolina M Jarzyniak et al.	https://www.frontiersin.org/articles/10.3389/fpls.2014.00687/full
		AT1G69850	Membrane transporters and drought resistance – a complex issue	Frontiers in Plant Science	2014	Karolina M Jarzyniak et al.	https://www.frontiersin.org/articles/10.3389/fpls.2014.00687/full
		AT1G71960	ABC transporter AtABCG25 is involved in abscisic acid transport and responses	Proceedings of the National Academy of Sciences of the United States of America	2010	Takashi Kuromori et al.	https://www.Proceedings of the National Academy of Sciences of the United States of America.org/content/107/5/2361
		AT5G06530	Membrane transporters and drought resistance – a complex issue	Frontiers in Plant Science	2014	Karolina M Jarzyniak et al.	https://www.frontiersin.org/articles/10.3389/fpls.2014.00687/full
		AT1G15520	PDR-type ABC transporter mediates cellular uptake of the phytohormone abscisic acid	Proceedings of the National Academy of Sciences of the United States of America	2010	Joohyun Kang et al.	https://www.Proceedings of the National Academy of Sciences of the United States of America.org/content/107/5/2355
STRIGOLACTONE BIOSYNTHESIS		AT1G03055	The Arabidopsis DWARF27 gene encodes an all-trans-/9-cis-?-carotene isomerase and is induced by auxin, abscisic acid and phosphate deficiency	Plant Science	2018	Haneen Abuauf et al.	https://www.Sciencedirect.com/Science/article/abs/pii/S0168945218306022?via%3Dihub
		AT2G44990	Inhibition of shoot branching by new terpenoid plant hormones	Nature	2008	Mikihisa Umehara et al.	https://www.nature.com/articles/nature07272
		AT4G32810	Inhibition of shoot branching by new terpenoid plant hormones	Nature	2008	Mikihisa Umehara et al.	https://www.nature.com/articles/nature07272
		AT2G26170	MAX1 encodes a cytochrome P450 family member that acts downstream of MAX3/4 to produce a carotenoid-derived branch-inhibiting hormone	Developmental Cell	2005	Jonathan Booker et al.	https://www.cell.com/developmental-cell/fulltext/S1534-5807(05)00013-4?_returnURL=https%3A%2F%2Flinkinghub.elsevier.com%2Fretrieve%2Fpii%2FS1534580705000134%3Fshowall%3Dtrue
STRIGOLACTONE SIGNALING		AT5G57710	Arabidopsis SMAX1 overaccumulation suppresses rosette shoot branching and promotes leaf and petiole elongation	Biochemical and Biophysical Research Communications	2021	Xiujuan Zheng et al.	https://www.Sciencedirect.com/Science/article/abs/pii/S0006291X21003818?via%3Dihub
		AT4G30350	Strigolactone and Karrikin Signaling Pathways Elicit Ubiquitination and Proteolysis of SMXL2 to Regulate Hypocotyl Elongation in Arabidopsis thaliana	the Plant Cell	2020	Lei Wang et al.	https://academic.oup.com/plcell/article/32/7/2251/6115717
		AT3G52490	Strigolactone- and Karrikin-Independent SMXL Proteins Are Central Regulators of Phloem Formation	Current Biology	2017	Eva-Sophie Wallner et al.	https://www.cell.com/current-biology/fulltext/S0960-9822(17)30283-X?_returnURL=https%3A%2F%2Flinkinghub.elsevier.com%2Fretrieve%2Fpii%2FS096098221730283X%3Fshowall%3Dtrue
		AT4G29920	Strigolactone- and Karrikin-Independent SMXL Proteins Are Central Regulators of Phloem Formation	Current Biology	2017	Eva-Sophie Wallner et al.	https://www.cell.com/current-biology/fulltext/S0960-9822(17)30283-X?_returnURL=https%3A%2F%2Flinkinghub.elsevier.com%2Fretrieve%2Fpii%2FS096098221730283X%3Fshowall%3Dtrue
		AT5G57130	Strigolactone- and Karrikin-Independent SMXL Proteins Are Central Regulators of Phloem Formation	Current Biology	2017	Eva-Sophie Wallner et al.	https://www.cell.com/current-biology/fulltext/S0960-9822(17)30283-X?_returnURL=https%3A%2F%2Flinkinghub.elsevier.com%2Fretrieve%2Fpii%2FS096098221730283X%3Fshowall%3Dtrue
		AT1G07200	Negative Roles of Strigolactone-Related SMXL6, 7 and 8 Proteins in Drought Resistance in Arabidopsis	Biomolecules	2020	Weiqiang Li et al.	https://www.mdpi.com/2218-273X/10/4/607
		AT2G29970	Negative Roles of Strigolactone-Related SMXL6, 7 and 8 Proteins in Drought Resistance in Arabidopsis	Biomolecules	2020	Weiqiang Li et al.	https://www.mdpi.com/2218-273X/10/4/607
		AT2G40130	Negative Roles of Strigolactone-Related SMXL6, 7 and 8 Proteins in Drought Resistance in Arabidopsis	Biomolecules	2020	Weiqiang Li et al.	https://www.mdpi.com/2218-273X/10/4/607
		AT3G18550	Arabidopsis SMAX1 overaccumulation suppresses rosette shoot branching and promotes leaf and petiole elongation	Biochemical and Biophysical Research Communications	2021	Xiujuan Zheng et al.	https://www.Sciencedirect.com/Science/article/abs/pii/S0006291X21003818?via%3Dihub
		AT1G69010	BES1 Functions as the Co-regulator of D53-like SMXLs to Inhibit BRC1 Expression in Strigolactone-Regulated Shoot Branching in Arabidopsis	Plant Communications	2019	Jie Hu et al.	https://www.Sciencedirect.com/Science/article/pii/S2590346219300148?via%3Dihub
		AT5G11260	COP1 mediates light-dependent regulation of flavonol biosynthesis through HY5 in Arabidopsis	Plant Science	2021	Chitra Bhatia et al.	https://www.Sciencedirect.com/Science/article/abs/pii/S0168945220303666?via%3Dihub
		AT2G32950	COP1 mediates light-dependent regulation of flavonol biosynthesis through HY5 in Arabidopsis	Plant Science	2021	Chitra Bhatia et al.	https://www.Sciencedirect.com/Science/article/abs/pii/S0168945220303666?via%3Dihub
		AT2G42620	Multi-level analysis of the interactions between REVOLUTA and MORE AXILLARY BRANCHES 2 in controlling plant development reveals parallel, independent and antagonistic functions	Development	2020	Shin-Young Hong et al.	https://journals.biologists.com/dev/article/147/10/dev183681/224222/Multi-level-analysis-of-the-interactions-between
STRIGOLACTONE RECEPTOR		AT3G03990	Recent advances in molecular basis for strigolactone action	Science China Life Sciences	2018	Ruifeng Yao et al.	https://link.springer.com/article/10.1007%2Fs11427-017-9195-x
STRIGOLACTONE METABOLISM		AT5G06570	Catabolism of strigolactones by a carboxylesterase	Nature Plants	2021	Enjun Xu et al.	https://www.nature.com/articles/s41477-021-01011-y
STRIGOLACTONE TRANSPORT		AT3G16340	A petunia ABC protein controls strigolactone-dependent symbiotic signalling and branching	Nature	2012	Tobias Kretzschmar et al.	https://www.nature.com/articles/nature10873
GIBBERELLIN BIOSYNTHESIS		AT1G05160	The gibberellin biosynthetic genes AtKAO1 and AtKAO2 have overlapping roles throughout Arabidopsis development	the Plant Journal	2014	Thomas Regnault et al.	https://onlinelibrary.wiley.com/doi/10.1111/tpj.12648
		AT2G32440	The gibberellin biosynthetic genes AtKAO1 and AtKAO2 have overlapping roles throughout Arabidopsis development	the Plant Journal	2014	Thomas Regnault et al.	https://onlinelibrary.wiley.com/doi/10.1111/tpj.12648
		AT4G02780	Mutation of Arabidopsis Copper-Containing Amine Oxidase Gene AtCuAO? Alters Polyamines, Reduces Gibberellin Content and Affects Development	International Journal of Molecular Sciences	2020	Basmah Alharbi et al.	https://www.mdpi.com/1422-0067/21/20/7789
		AT1G79460	Largely additive effects of gibberellin and strigolactone on gene expression in Arabidopsis thaliana seedlings	the Plant Journal	2017	Ourania Lantzouni et al.	https://onlinelibrary.wiley.com/doi/10.1111/tpj.13729
		AT5G25900	Mutation of Arabidopsis Copper-Containing Amine Oxidase Gene AtCuAO? Alters Polyamines, Reduces Gibberellin Content and Affects Development	International Journal of Molecular Sciences	2020	Basmah Alharbi et al.	https://www.mdpi.com/1422-0067/21/20/7789
		AT4G25420	Gibberellins are involved in effect of near-null magnetic field on Arabidopsis flowering	Bio Electro Magnetics	2016	Chunxiao Xu et al.	https://onlinelibrary.wiley.com/doi/full/10.1002/bem.22004
		AT5G51810	Gibberellins are involved in effect of near-null magnetic field on Arabidopsis flowering	Bio Electro Magnetics	2016	Chunxiao Xu et al.	https://onlinelibrary.wiley.com/doi/full/10.1002/bem.22005
		AT5G07200	Gibberellins are involved in effect of near-null magnetic field on Arabidopsis flowering	Bio Electro Magnetics	2016	Chunxiao Xu et al.	https://onlinelibrary.wiley.com/doi/full/10.1002/bem.22006
		AT1G60980	Gibberellins are involved in effect of near-null magnetic field on Arabidopsis flowering	Bio Electro Magnetics	2016	Chunxiao Xu et al.	https://onlinelibrary.wiley.com/doi/full/10.1002/bem.22007
		AT1G44090	Gibberellins are involved in effect of near-null magnetic field on Arabidopsis flowering	Bio Electro Magnetics	2016	Chunxiao Xu et al.	https://onlinelibrary.wiley.com/doi/full/10.1002/bem.22008
		AT1G15550	Gibberellins are involved in effect of near-null magnetic field on Arabidopsis flowering	Bio Electro Magnetics	2016	Chunxiao Xu et al.	https://onlinelibrary.wiley.com/doi/10.1002/bem.22004
		AT1G80340	Gibberellins are involved in effect of near-null magnetic field on Arabidopsis flowering	Bio Electro Magnetics	2016	Chunxiao Xu et al.	https://onlinelibrary.wiley.com/doi/10.1002/bem.22004
		AT4G21690	Gibberellins are involved in effect of near-null magnetic field on Arabidopsis flowering	Bio Electro Magnetics	2016	Chunxiao Xu et al.	https://onlinelibrary.wiley.com/doi/10.1002/bem.22004
		AT1G80330	Gibberellins are involved in effect of near-null magnetic field on Arabidopsis flowering	Bio Electro Magnetics	2016	Chunxiao Xu et al.	https://onlinelibrary.wiley.com/doi/10.1002/bem.22004
GIBBERELLIN METABOLISM		AT1G78440	Comprehensive expression analysis of Arabidopsis GA2-oxidase genes and their functional insights	Plant Science	2019	Chen Li et al.	https://www.Sciencedirect.com/Science/article/abs/pii/S0168945219301736?via%3Dihub
		AT1G30040	Comprehensive expression analysis of Arabidopsis GA2-oxidase genes and their functional insights	Plant Science	2019	Chen Li et al.	https://www.Sciencedirect.com/Science/article/abs/pii/S0168945219301736?via%3Dihub
		AT2G34555	Comprehensive expression analysis of Arabidopsis GA2-oxidase genes and their functional insights	Plant Science	2019	Chen Li et al.	https://www.Sciencedirect.com/Science/article/abs/pii/S0168945219301736?via%3Dihub
		AT1G47990	Comprehensive expression analysis of Arabidopsis GA2-oxidase genes and their functional insights	Plant Science	2019	Chen Li et al.	https://www.Sciencedirect.com/Science/article/abs/pii/S0168945219301736?via%3Dihub
		AT1G02400	Comprehensive expression analysis of Arabidopsis GA2-oxidase genes and their functional insights	Plant Science	2019	Chen Li et al.	https://www.Sciencedirect.com/Science/article/abs/pii/S0168945219301736?via%3Dihub
		AT1G50960	Comprehensive expression analysis of Arabidopsis GA2-oxidase genes and their functional insights	Plant Science	2019	Chen Li et al.	https://www.Sciencedirect.com/Science/article/abs/pii/S0168945219301736?via%3Dihub
		AT4G21200	Comprehensive expression analysis of Arabidopsis GA2-oxidase genes and their functional insights	Plant Science	2019	Chen Li et al.	https://www.Sciencedirect.com/Science/article/abs/pii/S0168945219301736?via%3Dihub
		AT5G24910	Two Arabidopsis cytochrome P450 monooxygenases, CYP714A1 and CYP714A2, function redundantly in plant development through gibberellin deactivation	the Plant Journal	2011	Yingying Zhang et al.	https://onlinelibrary.wiley.com/doi/10.1111/j.1365-313X.2011.04596.x
		AT5G24900	Two Arabidopsis cytochrome P450 monooxygenases, CYP714A1 and CYP714A2, function redundantly in plant development through gibberellin deactivation	the Plant Journal	2011	Yingying Zhang et al.	https://onlinelibrary.wiley.com/doi/10.1111/j.1365-313X.2011.04596.x
		AT4G26420	Methylation of Gibberellins by Arabidopsis GAMT1 and GAMT2	the Plant Cell	2007	Marina Varbanova et al.	https://academic.oup.com/plcell/article/19/1/32/6091526
		AT5G56300	Methylation of Gibberellins by Arabidopsis GAMT1 and GAMT2	the Plant Cell	2007	Marina Varbanova et al.	https://academic.oup.com/plcell/article/19/1/32/6091526
GIBBERELLIN RECEPTOR		AT3G05120	Positive and negative regulation of seed germination by the Arabidopsis GA hormone receptors, GID1a, b, and c	Plant Direct	2018	Wenjing Ge et al.	https://pubmed.ncbi.nlm.nih.gov/31245748/
		AT3G63010	Positive and negative regulation of seed germination by the Arabidopsis GA hormone receptors, GID1a, b, and c	Plant Direct	2018	Wenjing Ge et al.	https://pubmed.ncbi.nlm.nih.gov/31245748/
		AT5G27320	Positive and negative regulation of seed germination by the Arabidopsis GA hormone receptors, GID1a, b, and c	Plant Direct	2018	Wenjing Ge et al.	https://pubmed.ncbi.nlm.nih.gov/31245748/
GIBBERELLIN SIGNALING		AT5G18190	MLK1 and MLK2 coordinate RGA and CCA1 activity to regulate hypocotyl elongation in Arabidopsis thaliana	the Plant Cell	2018	Han Zheng et al.	https://academic.oup.com/plcell/article/30/1/67/6100338
		AT3G03940	MLK1 and MLK2 coordinate RGA and CCA2 activity to regulate hypocotyl elongation in Arabidopsis thaliana	the Plant Cell	2018	Han Zheng et al.	https://academic.oup.com/plcell/article/30/1/67/6100338
		AT2G01570	Auxin and Gibberellin signaling cross-talk promotes hypocotyl xylem expansion and cambium homeostasis	Journal of Experimental Botany	2021	Mehdi Ben-Targem et al.	https://xueshu.baidu.com/usercenter/paper/show?paperid=1b7d0jh0ja0j04q0ue760e10p1768654&site=xueshu_se
		AT4G24210	The Role of Two F-box Proteins, SLEEPY1 and SNEEZY, in Arabidopsis GA	Plant Physiology	2011	Tohru Ariizumi et al.	https://www.ncbi.nlm.nih.gov/pmc/articles/PMC3032465/pdf/765.pdf
		AT5G48170	The Role of Two F-box Proteins, SLEEPY1 and SNEEZY, in Arabidopsis GA	Plant Physiology	2011	Tohru Ariizumi et al.	https://www.ncbi.nlm.nih.gov/pmc/articles/PMC3032465/pdf/765.pdf
		AT1G75750	GASA, a gibberellin-regulated gene family from Arabidopsis thaliana related to the tomato GAST1 gene	Plant Molecular Biology	1995	Michel Herzog et al.	https://link.springer.com/article/10.1007%2FBF00020227
		AT4G09610	GASA, a gibberellin-regulated gene family from Arabidopsis thaliana related to the tomato GAST1 gene	Plant Molecular Biology	1995	Michel Herzog et al.	https://link.springer.com/article/10.1007%2FBF00020227
		AT4G09600	GASA, a gibberellin-regulated gene family from Arabidopsis thaliana related to the tomato GAST1 gene	Plant Molecular Biology	1995	Michel Herzog et al.	https://link.springer.com/article/10.1007%2FBF00020227
		AT5G15230	GASA, a gibberellin-regulated gene family from Arabidopsis thaliana related to the tomato GAST1 gene	Plant Molecular Biology	1995	Michel Herzog et al.	https://link.springer.com/article/10.1007%2FBF00020227
		AT3G02885	The Arabidopsis cysteine-rich protein GASA4 promotes GA responses and exhibits redox activity in bacteria and in planta	the Plant Journal	2010	Lior Rubinovich and David Weiss et al.	https://onlinelibrary.wiley.com/doi/pdf/10.1111/j.1365-313X.2010.04390.x
		AT1G74670	The Arabidopsis GASA10 gene encodes a cell wall protein strongly expressed in developing anthers and seeds	the Plant Journal	2010	Lior Rubinovich and David Weiss et al.	https://onlinelibrary.wiley.com/doi/pdf/10.1111/j.1365-313X.2010.04390.x
		AT5G59845	The Arabidopsis GASA10 gene encodes a cell wall protein strongly expressed in developing anthers and seeds	the Plant Journal	2010	Lior Rubinovich and David Weiss et al.	https://onlinelibrary.wiley.com/doi/pdf/10.1111/j.1365-313X.2010.04390.x
		AT5G14920	GASA14 regulates leaf expansion and abiotic stress resistance by modulating reactive oxygen species accumulation	Journal of Experimental Botany	2013	Shulan Sun et al.	https://academic.oup.com/jxb/article/64/6/1637/586363
		AT1G14920	Derivative alleles of the Arabidopsis Gibberellin-Insensitive (gai) mutation confer a wild-type phenotype	the Plant Cell	1993	J.Peng et al.	https://academic.oup.com/plcell/article/5/3/351/5984500
		AT2G39840	Arabidopsis DELLA protein degradation is controlled by a type-one protein phosphatase, TOPP4	Plos Genetics	2014	Qianqian Qin et al.	https://journals.plos.org/plosgenetics/article?id=10.1371/journal.pgen.1004464
		AT1G66350	Gibberellin-mediated RGA-LIKE1 degradation regulates embryo sac development in Arabidopsis	Journal of Experimental Botany	2010	Maria Dolores Gomez et al.	https://academic.oup.com/jxb/article/71/22/7059/5897406
		AT3G03450	The NF-YC–RGL2 module integrates GA and ABA signalling to regulate seed germination in Arabidopsis	Nature Communications	2016	Xu Liu et al.	https://www.nature.com/articles/ncomms12768
		AT5G17490	The gibberellin signaling negative regulator RGALIKE3 promotes seed storage protein accumulation	Plant Physiology	2021	Yilong Hu et al.	https://academic.oup.com/plphys/article-abstract/185/4/1697/6094631?redirectedFrom=fulltext
		AT3G27920	A role for GLABRA1 in dark-induced senescence	Acta biochimica Polonica	2019	Aleksandra Eckstein et al.	https://www.researchgate.net/publication/334127396_A_role_for_GLABRA1_in_dark-induced_senescence
		AT5G41315	Arabidopsis JMJ29 is involved in trichome development by regulating the core trichome initiation gene GLABRA3	the Plant Journal	2020	Fu-Yu Hung et al.	https://onlinelibrary.wiley.com/doi/10.1111/tpj.14858
		AT1G09530	Transcription factor interaction: a central step in DELLA function	Current Opinion in Genetics & Development	2008	Jean-Michel Davie`re et al.	http://www.doc88.com/p-1763141877097.html
		AT2G43010	Transcription factor interaction: a central step in DELLA function	Current Opinion in Genetics & Development	2008	Jean-Michel Davie`re et al.	http://www.doc88.com/p-1763141877097.html
		AT2G20180	Red Light and the Dormancy-Germination Decision in Arabidopsis Seeds	Bulletin of Mathematical Biology	2021	Cody FitzGerald et al.	https://link.springer.com/article/10.1007/s11538-020-00849-1
		AT2G36690	Biosynthesis of DHGA12 and its roles in Arabidopsis seedling establishment	Nature Communications	2019	Hao Liu et al.	https://www.nature.com/articles/s41467-019-09467-5
		AT5G17300	Phytochrome B and REVEILLE1/2-mediated signalling controls seed dormancy and germination in Arabidopsis	Nature Communications	2016	Zhimin Jiang et al.	https://www.nature.com/articles/ncomms12377
		AT5G37260	Phytochrome B and REVEILLE1/2-mediated signalling controls seed dormancy and germination in Arabidopsis	Nature Communications	2016	Zhimin Jiang et al.	https://www.nature.com/articles/ncomms12377
		AT2G40220	ABI4 regulates primary seed dormancy by regulating the biogenesis of abscisic acid and gibberellins in Arabidopsis	Plos Genetics	2013	Kai Shu et al.	https://journals.plos.org/plosgenetics/article?id=10.1371/journal.pgen.1003577
JASMONATE BIOSYNTHESIS		AT5G42650	FATTY ACID DESATURASE5 Is Required to Induce Autoimmune Responses in Gigantic Chloroplast Mutants of Arabidopsis	the Plant Cell	2020	Bingqi Li et al.	https://academic.oup.com/plcell/article/32/10/3240/6099469
		AT3G25760	Activity Regulation by Heteromerization of Arabidopsis Allene Oxide Cyclase Family Members	the Jasmonate Pathway	2016	Markus Otto et al.	https://www.mdpi.com/2223-7747/5/1/3
		AT3G25770	Activity Regulation by Heteromerization of Arabidopsis Allene Oxide Cyclase Family Members	the Jasmonate Pathway	2016	Markus Otto et al.	https://www.mdpi.com/2223-7747/5/1/3
		AT3G25780	Activity Regulation by Heteromerization of Arabidopsis Allene Oxide Cyclase Family Members	the Jasmonate Pathway	2016	Markus Otto et al.	https://www.mdpi.com/2223-7747/5/1/3
		AT1G13280	Activity Regulation by Heteromerization of Arabidopsis Allene Oxide Cyclase Family Members	the Jasmonate Pathway	2016	Markus Otto et al.	https://www.mdpi.com/2223-7747/5/1/3
		AT2G06050	iTRAQ-Based Quantitative Proteomic Analysis of the Arabidopsis Mutant opr3-1 in Response to Exogenous MeJA	International Journal of Molecular Sciences	2020	Jiayu Qi et al.	https://www.researchgate.net/publication/338653120_iTRAQ-Based_Quantitative_Proteomic_Analysis_of_the_Arabidopsis_Mutant_opr3-1_in_Response_to_Exogenous_MeJA
		AT1G55020	Acyl-lipid metabolism	Arabidopsis Book	2013	Yonghua Li-Beisson et al.	https://www.ncbi.nlm.nih.gov/pmc/articles/PMC3563272/
		AT3G45140	Acyl-lipid metabolism	Arabidopsis Book	2013	Yonghua Li-Beisson et al.	https://www.ncbi.nlm.nih.gov/pmc/articles/PMC3563273/
		AT1G17420	Acyl-lipid metabolism	Arabidopsis Book	2013	Yonghua Li-Beisson et al.	https://www.ncbi.nlm.nih.gov/pmc/articles/PMC3563274/
		AT1G72520	Acyl-lipid metabolism	Arabidopsis Book	2013	Yonghua Li-Beisson et al.	https://www.ncbi.nlm.nih.gov/pmc/articles/PMC3563275/
		AT3G22400	Acyl-lipid metabolism	Arabidopsis Book	2013	Yonghua Li-Beisson et al.	https://www.ncbi.nlm.nih.gov/pmc/articles/PMC3563276/
		AT1G67560	Acyl-lipid metabolism	Arabidopsis Book	2013	Yonghua Li-Beisson et al.	https://www.ncbi.nlm.nih.gov/pmc/articles/PMC3563277/
		AT3G22160	Injury activates Ca2+/calmodulin-dependent phosphorylation of JAV1-JAZ8-WRKY51 complex for jasmonate biosynthesis	Molecular Cell	2018	Chun Yan et al.	https://www.sciencedirect.com/science/article/pii/S1097276518302168
		AT1G30135	Injury activates Ca2+/calmodulin-dependent phosphorylation of JAV1-JAZ8-WRKY51 complex for jasmonate biosynthesis	Molecular Cell	2018	Chun Yan et al.	https://www.sciencedirect.com/science/article/pii/S1097276518302168
		AT5G64810	Injury activates Ca2+/calmodulin-dependent phosphorylation of JAV1-JAZ8-WRKY51 complex for jasmonate biosynthesis	Molecular Cell	2018	Chun Yan et al.	https://www.sciencedirect.com/science/article/pii/S1097276518302168
		AT4G16760	Functional diversification of acyl-coenzyme A oxidases in jasmonic acid biosynthesis and action	Plant Physiology	2007	Anthony L. Schilmiller et al.	https://academic.oup.com/plphys/article/143/2/812/6106855
		AT5G65110	CATALASE2 Coordinates SA-Mediated Repression of Both Auxin Accumulation and JA Biosynthesis in Plant Defenses	Cell Host & Microbe	2017	Hong-MeiYuan et al.	https://www.sciencedirect.com/science/article/pii/S193131281730029X
		AT1G06290	CATALASE2 Coordinates SA-Mediated Repression of Both Auxin Accumulation and JA Biosynthesis in Plant Defenses	Cell Host & Microbe	2017	Hong-MeiYuan et al.	https://www.sciencedirect.com/science/article/pii/S193131281730029X
		AT3G51840	Peroxisomal Acyl-CoA oxidase 4 activity differs between Arabidopsis accessions	Plant Molecular Biology	2012	Bibi Rafeiza Khan et al.	https://link.springer.com/article/10.1007%2Fs11103-011-9843-4
		AT2G35690	Functional Diversification of Acyl-CoA Oxidases in Jasmonic Acid Biosynthesis and Action	Plant Physiology	2007	Anthony L. Schilmiller et al.	https://academic.oup.com/plphys/article/143/2/812/6106855
		AT1G06310	CATALASE2 Coordinates SA-Mediated Repression of Both Auxin Accumulation and JA Biosynthesis in Plant Defenses	Cell Host & Microbe	2017	Hong-MeiYuan et al.	https://www.sciencedirect.com/science/article/pii/S193131281730029X
		AT2G44810	The DEFECTIVE IN ANTHER DEHISCENCE1 gene encodes a novel phospholipase A1 catalyzing the initial step of jasmonic acid biosynthesis, which synchronizes pollen maturation, anther dehiscence, and flower opening in Arabidopsis	the Plant Cell	2001	Sumie Ishiguro et al.	https://academic.oup.com/plcell/article/13/10/2191/6009603
		AT1G05800	Cooperation and functional diversification of two closely related galactolipase genes for jasmonate biosynthesis	Developmental Cell	2008	lYoubongHyun et al.	https://www.sciencedirect.com/science/article/pii/S1534580707004315?via%3Dihub
		AT5G41480	The GLOBULAR ARREST1 gene, which is involved in the biosynthesis of folates, is essential for embryogenesis in Arabidopsis thaliana	the Plant Journal	2003	Takaaki Ishikawa et al.	https://onlinelibrary.wiley.com/doi/full/10.1046/j.1365-313X.2003.01621.x
		AT3G16000	Two plastidial coiled-coil proteins are essential for normal starch granule initiation in Arabidopsis	the Plant Cell	2018	Seung D et al.	https://academic.oup.com/plcell/article/30/7/1523/6100059?login=true
		AT3G06860	Metabolic alterations in the enoyl-CoA hydratase 2 mutant disrupt peroxisomal pathways in seedlings	Plant Physiology	2019	Ying Li et al.	https://academic.oup.com/plphys/article/180/4/1860/6117733
		AT1G04710	Calcium-Regulated Phosphorylation Systems Controlling Uptake and Balance of Plant Nutrients	Plant Science	2011	Shunya Saito et al.	https://www.researchgate.net/publication/339177135_Calcium-Regulated_Phosphorylation_Systems_Controlling_Uptake_and_Balance_of_Plant_Nutrients
		AT4G18290	Calcium-Regulated Phosphorylation Systems Controlling Uptake and Balance of Plant Nutrients	Plant Science	2011	Shunya Saito et al.	https://www.researchgate.net/publication/339177136_Calcium-Regulated_Phosphorylation_Systems_Controlling_Uptake_and_Balance_of_Plant_Nutrients
JASMONATE METABOLISM		AT1G19640	Comparative analysis of chemical compositions between non-transgenic soybean seeds and those from plants over-expressing AtJMT, the gene for jasmonic acid carboxyl methyltransferase	Food Chemistry	2016	Kyong-HeeNam et al.	https://www.sciencedirect.com/science/article/abs/pii/S0308814615013898
		AT3G48520	Cytochrome P450 CYP94B3 mediates catabolism and inactivation of the plant hormone jasmonoyl-L-isoleucine	Proceedings of the National Academy of Sciences of the United States of America	2011	Abraham J. K. Koo et al.	https://www.pnas.org/content/108/22/9298
		AT2G46370	Jasmonic acid carboxyl methyltransferase: A key enzyme for jasmonate-regulated plant responses	Plant Biology	2001	Hak Soo Seo et al.	https://www.pnas.org/content/98/8/4788
JASMONATE SIGNALING		AT1G19180	Top hits in contemporary JAZ: An update on jasmonate signaling	Phytochemistry	2009	Hoo SunChung et al.	https://www.sciencedirect.com/science/article/abs/pii/S0031942209003732
		AT1G74950	Top hits in contemporary JAZ: An update on jasmonate signaling	Phytochemistry	2009	Hoo SunChung et al.	https://www.sciencedirect.com/science/article/abs/pii/S0031942209003732
		AT3G17860	Top hits in contemporary JAZ: An update on jasmonate signaling	Phytochemistry	2009	Hoo SunChung et al.	https://www.sciencedirect.com/science/article/abs/pii/S0031942209003732
		AT1G48500	Top hits in contemporary JAZ: An update on jasmonate signaling	Phytochemistry	2009	Hoo SunChung et al.	https://www.sciencedirect.com/science/article/abs/pii/S0031942209003732
		AT1G17380	Top hits in contemporary JAZ: An update on jasmonate signaling	Phytochemistry	2009	Hoo SunChung et al.	https://www.sciencedirect.com/science/article/abs/pii/S0031942209003732
		AT1G72450	Top hits in contemporary JAZ: An update on jasmonate signaling	Phytochemistry	2009	Hoo SunChung et al.	https://www.sciencedirect.com/science/article/abs/pii/S0031942209003732
		AT2G34600	Top hits in contemporary JAZ: An update on jasmonate signaling	Phytochemistry	2009	Hoo SunChung et al.	https://www.sciencedirect.com/science/article/abs/pii/S0031942209003732
		AT1G30135	Top hits in contemporary JAZ: An update on jasmonate signaling	Phytochemistry	2009	Hoo SunChung et al.	https://www.sciencedirect.com/science/article/abs/pii/S0031942209003732
		AT1G70700	Top hits in contemporary JAZ: An update on jasmonate signaling	Phytochemistry	2009	Hoo SunChung et al.	https://www.sciencedirect.com/science/article/abs/pii/S0031942209003732
		AT5G13220	Top hits in contemporary JAZ: An update on jasmonate signaling	Phytochemistry	2009	Hoo SunChung et al.	https://www.sciencedirect.com/science/article/abs/pii/S0031942209003732
		AT3G43440	Top hits in contemporary JAZ: An update on jasmonate signaling	Phytochemistry	2009	Hoo SunChung et al.	https://www.sciencedirect.com/science/article/abs/pii/S0031942209003732
		AT5G20900	Top hits in contemporary JAZ: An update on jasmonate signaling	Phytochemistry	2009	Hoo SunChung et al.	https://www.sciencedirect.com/science/article/abs/pii/S0031942209003732
		AT1G64280	A new insight into the contribution of putrescine to defense in Arabidopsis thaliana	Plant Signaling & Behavior	2021	Changxin Liu et al.	https://www.researchgate.net/publication/349120935_A_new_insight_into_the_contribution_of_putrescine_to_defense_in_Arabidopsis_thaliana
		AT1G32640	Phosphorylation-coupled proteolysis of the transcription factor MYC2 is important for jasmonate-signaled plant immunity	Plos Genetics	2013	Qingzhe Zhai et al.	https://journals.plos.org/plosgenetics/article?id=10.1371/journal.pgen.1003422
		AT5G46760	Regulation of jasmonate-mediated stamen development and seed production by a bHLH-MYB complex in Arabidopsis	the Plant Cell	2015	Tiancong Qi et al.	https://academic.oup.com/plcell/article/27/6/1620/6096552
		AT4G17880	Regulation of jasmonate-mediated stamen development and seed production by a bHLH-MYB complex in Arabidopsis	the Plant Cell	2015	Tiancong Qi et al.	https://academic.oup.com/plcell/article/27/6/1620/6096552
		AT5G46830	Regulation of jasmonate-mediated stamen development and seed production by a bHLH-MYB complex in Arabidopsis	the Plant Cell	2015	Tiancong Qi et al.	https://academic.oup.com/plcell/article/27/6/1620/6096552
		AT4G28910	Multilayered Organization of Jasmonate Signalling in the Regulation of Root Growth	Plos Genetics	2015	Debora Gasperini et al.	https://journals.plos.org/plosgenetics/article?id=10.1371/journal.pgen.1005300
		AT5G63970	Two novel RING-type ubiquitin ligases, RGLG3 and RGLG4, are essential for jasmonate-mediated responses in Arabidopsis	Plant Physiology	2012	Ze Jivio et al.	https://www.researchgate.net/publication/230685069_Two_novel_RING-type_ubiquitin_ligases_RGLG3_and_RGLG4_are_essential_for_jasmonate-mediated_responses_in_Arabidopsis
		AT1G79380	Two novel RING-type ubiquitin ligases, RGLG3 and RGLG4, are essential for jasmonate-mediated responses in Arabidopsis	Plant Physiology	2012	Ze Jivio et al.	https://www.researchgate.net/publication/230685069_Two_novel_RING-type_ubiquitin_ligases_RGLG3_and_RGLG5_are_essential_for_jasmonate-mediated_responses_in_Arabidopsis
		AT3G27920	Arabidopsis JMJ29 is involved in trichome development by regulating the core trichome initiation gene GLABRA2	the Plant Journal	2020	Fu‐Yu Hung et al.	https://www.researchgate.net/publication/341595907_Arabidopsis_JMJ29_is_involved_in_trichome_development_by_regulating_the_core_trichome_initiation_gene_GLABRA1
		AT1G79840	Arabidopsis JMJ29 is involved in trichome development by regulating the core trichome initiation gene GLABRA2	the Plant Journal	2020	Fu‐Yu Hung et al.	https://www.researchgate.net/publication/341595907_Arabidopsis_JMJ29_is_involved_in_trichome_development_by_regulating_the_core_trichome_initiation_gene_GLABRA2
		AT5G41315	Arabidopsis JMJ29 is involved in trichome development by regulating the core trichome initiation gene GLABRA3	the Plant Journal	2020	Fu‐Yu Hung et al.	https://www.researchgate.net/publication/341595907_Arabidopsis_JMJ29_is_involved_in_trichome_development_by_regulating_the_core_trichome_initiation_gene_GLABRA3
		AT1G63650	Arabidopsis JMJ29 is involved in trichome development by regulating the core trichome initiation gene GLABRA4	the Plant Journal	2020	Fu‐Yu Hung et al.	https://www.researchgate.net/publication/341595907_Arabidopsis_JMJ29_is_involved_in_trichome_development_by_regulating_the_core_trichome_initiation_gene_GLABRA4
		AT4G09820	Regulation Mechanism of MYC Family Transcription Factors in Jasmonic Acid Signalling Pathway on Taxol Biosynthesis	International Journal of Molecular Sciences	2019	Yunpeng Cui et al.	https://www.mdpi.com/1422-0067/20/8/1843
		AT3G27810	Gibberellin acts through jasmonate to control the expression of MYB21, MYB24, and MYB57 to promote stamen filament growth in Arabidopsis	Plos Genetics	2009	Hui Cheng et al.	https://www.researchgate.net/publication/24238480_Gibberellin_Acts_through_Jasmonate_to_Control_the_Expression_of_MYB21_MYB24_and_MYB57_to_Promote_Stamen_Filament_Growth_in_Arabidopsis
		AT5G40350	Gibberellin acts through jasmonate to control the expression of MYB21, MYB24, and MYB58 to promote stamen filament growth in Arabidopsis	Plos Genetics	2009	Hui Cheng et al.	https://www.researchgate.net/publication/24238480_Gibberellin_Acts_through_Jasmonate_to_Control_the_Expression_of_MYB21_MYB24_and_MYB58_to_Promote_Stamen_Filament_Growth_in_Arabidopsis
		AT1G56650	Gibberellin acts through jasmonate to control the expression of MYB21, MYB24, and MYB59 to promote stamen filament growth in Arabidopsis	Plos Genetics	2009	Hui Cheng et al.	https://www.researchgate.net/publication/24238480_Gibberellin_Acts_through_Jasmonate_to_Control_the_Expression_of_MYB21_MYB24_and_MYB59_to_Promote_Stamen_Filament_Growth_in_Arabidopsis
		AT1G15750	Arabidopsis ECAP is a New Adaptor Protein that Connects JAZ Repressors with TPR2 Co-repressor to Suppress Jasmonate-Responsive Anthocyanin Accumulation	Molecular Plant	2020	Changjiang Li et al.	https://pubmed.ncbi.nlm.nih.gov/31706031/
		AT1G25540	The Mediator Complex subunit PFT1 is a key regulator of jasmonate-dependent defense in Arabidopsis	the Plant Cell	2009	Brendan N Kidd et al.	https://pubmed.ncbi.nlm.nih.gov/19671879/
		AT5G44420	Concomitant activation of jasmonate and ethylene response pathways is required for induction of a plant defensin gene in Arabidopsis	the Plant Cell	1998	I A Penninckx et al.	https://pubmed.ncbi.nlm.nih.gov/9836748/
		AT5G24780	Revealing Shared and Distinct Genes Responding to JA and SA Signaling in Arabidopsis by Meta-Analysis	Frontiers in Plant Science	2020	Nailou Zhang et al.	https://pubmed.ncbi.nlm.nih.gov/33042198/
		AT5G24770	Oligogalacturonides induce resistance in Arabidopsis thaliana by triggering salicylic acid and jasmonic acid pathways against Pst DC3000	International Journal of Biological Macromoleclues	2020	Prianka Howlader et al.	https://pubmed.ncbi.nlm.nih.gov/32910959/
		AT5G09810	ACTIN7 Is Required for Perinuclear Clustering of Chloroplasts during Arabidopsis Protoplast Culture	Plants	2020	Michael B Sheahan et al.	https://pubmed.ncbi.nlm.nih.gov/32050601/
		AT3G20600	A Glycine max homolog of NON-RACE SPECIFIC DISEASE RESISTANCE 1 (NDR1) alters defense gene expression while functioning during a resistance response to different root pathogens in different genetic backgrounds	Plant Physiology and Biochemistry	2017	Brant T McNeece et al.	https://pubmed.ncbi.nlm.nih.gov/28273511/
		AT3G02260	Jasmonate-mediated wound signalling promotes plant regeneration	Nature Plants	2019	Guifang Zhang et al.	https://pubmed.ncbi.nlm.nih.gov/31011153/
		AT3G23240	ETHYLENE RESPONSE FACTOR1 integrates signals from ethylene and jasmonate pathways in plant defense	the Plant Cell	2003	Oscar Lorenzo et al.	https://pubmed.ncbi.nlm.nih.gov/12509529/
		AT4G34410	Jasmonate-mediated wound signalling promotes plant regeneration	Nature Plants	2019	Guifang Zhang et al.	https://pubmed.ncbi.nlm.nih.gov/31011153/
		AT2G38470	The WRKY57 transcription factor affects the expression of jasmonate ZIM-domain genes transcriptionally to compromise Botrytis cinerea resistance	Plant Physiology	2016	Yanjuan Jiang et al.	https://academic.oup.com/plphys/article/171/4/2771/6115525
		AT1G69310	The WRKY57 transcription factor affects the expression of jasmonate ZIM-domain genes transcriptionally to compromise Botrytis cinerea resistance	Plant Physiology	2016	Yanjuan Jiang et al.	https://academic.oup.com/plphys/article/171/4/2771/6115525
		AT4G04450	The WRKY45-2 WRKY13 WRKY42 transcriptional regulatory cascade is required for rice resistance to fungal pathogen	Plant Physiology	2015	Hongtao Cheng et al.	https://academic.oup.com/plphys/article/167/3/1087/6113648
		AT4G39410	The WRKY45-2 WRKY13 WRKY42 transcriptional regulatory cascade is required for rice resistance to fungal pathogen	Plant Physiology	2015	Hongtao Cheng et al.	https://academic.oup.com/plphys/article/167/3/1087/6113648
		AT3G01970	The WRKY45-2 WRKY13 WRKY42 transcriptional regulatory cascade is required for rice resistance to fungal pathogen	Plant Physiology	2015	Hongtao Cheng et al.	https://academic.oup.com/plphys/article/167/3/1087/6113648
		AT2G25490	Jasmonate-activated MYC2 represses ETHYLENE INSENSITIVE3 activity to antagonize ethylene-promoted apical hook formation in Arabidopsis	the Plant Cell	2014	Xing Zhang et al.	https://academic.oup.com/plcell/article/26/3/1105/6099788
		AT3G20770	Derepression of ethylene-stabilized transcription factors (EIN3/EIL1) mediates jasmonate and ethylene signaling synergy in Arabidopsis	Proceedings of the National Academy of Sciences of the United States of America	2011	Ziqiang Zhu et al.	https://www.pnas.org/content/108/30/12539
		AT2G27050	Derepression of ethylene-stabilized transcription factors (EIN3/EIL2) mediates jasmonate and ethylene signaling synergy in Arabidopsis	Proceedings of the National Academy of Sciences of the United States of America	2011	Ziqiang Zhu et al.	https://www.pnas.org/content/108/30/12539
		AT5G63110	Derepression of ethylene-stabilized transcription factors (EIN3/EIL1) mediates jasmonate and ethylene signaling synergy in Arabidopsis	Proceedings of the National Academy of Sciences of the United States of America	2011	Ziqiang Zhu et al.	https://www.pnas.org/content/108/30/12539
		AT4G16430	The bHLH subgroup IIId factors negatively regulate jasmonate-mediated plant defense and development	Plos Genetics	2013	Susheng Song et al.	https://figshare.com/articles/figure/_The_bHLH_subgroup_IIId_factors_negatively_regulate_JA_mediated_plant_defense_/755103
		AT1G01260	The bHLH subgroup IIId factors negatively regulate jasmonate-mediated plant defense and development	Plos Genetics	2013	Susheng Song et al.	https://figshare.com/articles/figure/_The_bHLH_subgroup_IIId_factors_negatively_regulate_JA_mediated_plant_defense_/755104
		AT4G00870	The bHLH subgroup IIId factors negatively regulate jasmonate-mediated plant defense and development	Plos Genetics	2013	Susheng Song et al.	https://figshare.com/articles/figure/_The_bHLH_subgroup_IIId_factors_negatively_regulate_JA_mediated_plant_defense_/755104
		AT2G46510	The bHLH subgroup IIId factors negatively regulate jasmonate-mediated plant defense and development	Plos Genetics	2013	Susheng Song et al.	https://figshare.com/articles/figure/_The_bHLH_subgroup_IIId_factors_negatively_regulate_JA_mediated_plant_defense_/755104
		AT1G52890	Jasmonic acid promotes degreening via MYC2/3/4- and ANAC019/055/072-mediated regulation of major chlorophyll catabolic genes	the Plant Journal	2015	Xiaoyu Zhu et al.	https://onlinelibrary.wiley.com/doi/10.1111/tpj.13030
		AT3G15500	Jasmonic acid promotes degreening via MYC2/3/4- and ANAC019/055/072-mediated regulation of major chlorophyll catabolic genes	the Plant Journal	2015	Xiaoyu Zhu et al.	https://onlinelibrary.wiley.com/doi/10.1111/tpj.13030
		AT4G27410	Jasmonic acid promotes degreening via MYC2/3/4- and ANAC019/055/072-mediated regulation of major chlorophyll catabolic genes	the Plant Journal	2015	Xiaoyu Zhu et al.	https://onlinelibrary.wiley.com/doi/10.1111/tpj.13030
		AT2G39730	The role of Arabidopsis Rubisco activase in jasmonate-induced leaf senescence	Plant Physiology	2011	Xiaoyi Shan et al.	https://pubmed.ncbi.nlm.nih.gov/21173027/
		AT1G60490	Phosphatidylinositol 3-kinase promotes V-ATPase activation and vacuolar acidification and delays methyl jasmonateinduced leaf senescence	Plant Physiology	2016	Jian Liu et al.	https://academic.oup.com/plphys/article/170/3/1714/6114367?login=true
		AT1G06160	Jasmonic acid/ethylene signaling coordinates hydroxycinnamic acid amides biosynthesis through ORA59 transcription factor	the Plant Journal	2018	Jinbo Li et al.	https://pubmed.ncbi.nlm.nih.gov/29752755/
JASMONATE RECEPTOR		AT2G39940	The Arabidopsis CORONATINE INSENSITIVE1 protein is a jasmonate receptor	the Plant Cell	2009	Jianbin Yan et al.	https://pubmed.ncbi.nlm.nih.gov/19717617/
		AT1G75950	Arabidopsis F-box protein At1g08710 interacts with transcriptional protein ADA2b and imparts drought stress tolerance by negatively regulating seedling growth	Biochemical and Biophysical Research Communications	2021	Venkateswara Rao et al.	https://www.researchgate.net/publication/347977736_Arabidopsis_F-box_protein_At1g08710_interacts_with_transcriptional_protein_ADA2b_and_imparts_drought_stress_tolerance_by_negatively_regulating_seedling_growth
		AT4G02570	Arabidopsis F-box protein At1g08710 interacts with transcriptional protein ADA2b and imparts drought stress tolerance by negatively regulating seedling growth	Biochemical and Biophysical Research Communications	2021	Venkateswara Rao et al.	https://www.researchgate.net/publication/347977736_Arabidopsis_F-box_protein_At1g08710_interacts_with_transcriptional_protein_ADA2b_and_imparts_drought_stress_tolerance_by_negatively_regulating_seedling_growth
JASMONATE TRANSPORT		AT3G55090	Transporter-mediated nuclear entry of jasmonoyl-isoleucine is essential for jasmonate signaling	Molecular Plant	2017	Qingqing Li et al.	https://pubmed.ncbi.nlm.nih.gov/28179150/
BRASSINOSTEROID BIOSYNTHESIS		AT3G19820	The Arabidopsis dwarf1 mutant is defective in the conversion of 24-methylenecholesterol to campesterol in brassinosteroid biosynthesis	Plant Physiology	1999	S Choe et al.	https://pubmed.ncbi.nlm.nih.gov/10069828/
		AT3G50660	The DWF4 gene of Arabidopsis encodes a cytochrome P450 that mediates multiple 22a-hydroxylation steps in brassinosteroid biosynthesis	the Plant Cell	1998	S Choe et al.	https://pubmed.ncbi.nlm.nih.gov/9490746/
		AT2G38050	Arabidopsis det2 Is defective in the conversion of (24R)-24-methylcholest-4-en-3-one to (24R)-24-methyl-5alpha -cholestan-3-one in brassinosteroid biosynthesis	Plant Physiology	1999	T Noguchi et al.	https://pubmed.ncbi.nlm.nih.gov/10398719/
		AT1G11680	Refining the plant steroid hormone biosynthesis pathway	Trends in Plant Science	2007	Gerard J.Bishop et al.	https://www.sciencedirect.com/science/article/abs/pii/S1360138507001793?via%3Dihub
		AT5G38970	Refining the plant steroid hormone biosynthesis pathway	Trends in Plant Science	2007	Gerard J.Bishop et al.	https://www.sciencedirect.com/science/article/abs/pii/S1360138507001793?via%3Dihub
		AT3G30180	Refining the plant steroid hormone biosynthesis pathway	Trends in Plant Science	2007	Gerard J.Bishop et al.	https://www.sciencedirect.com/science/article/abs/pii/S1360138507001793?via%3Dihub
		AT5G05690	CYP90A1/CPD, a Brassinosteroid biosynthetic cytochrome P450 of Arabidopsis, catalyzes C-3 oxidation	the Journal of Biological Chemistry	2012	Toshiyuki Ohnishi 1 et al.	https://pubmed.ncbi.nlm.nih.gov/22822057/
		AT4G36380	Refining the plant steroid hormone biosynthesis pathway	Trends in Plant Science	2007	Gerard J.Bishop et al.	https://www.sciencedirect.com/science/article/abs/pii/S1360138507001793?via%3Dihub
		AT3G13730	Refining the plant steroid hormone biosynthesis pathway	Trends in Plant Science	2007	Gerard J.Bishop et al.	https://www.sciencedirect.com/science/article/abs/pii/S1360138507001793?via%3Dihub
		AT2G34500	Refining the plant steroid hormone biosynthesis pathway	Trends in Plant Science	2007	Gerard J.Bishop et al.	https://www.sciencedirect.com/science/article/abs/pii/S1360138507001793?via%3Dihub
		AT1G12740	Genetic Interactions Between Brassinosteroid-Inactivating P449s and Photomorphogenic Photoreceptors in Arabidopsis thaliana	G3 (Bethesda)	2012	Kulbir Singh Sandhu et al.	https://pubmed.ncbi.nlm.nih.gov/23275881/
		AT1G55940	Genetic Interactions Between Brassinosteroid-Inactivating P450s and Photomorphogenic Photoreceptors in Arabidopsis thaliana	G4 (Bethesda)	2012	Kulbir Singh Sandhu et al.	https://pubmed.ncbi.nlm.nih.gov/23275882/
		AT5G48000	Overexpression of the UGT73C6 alters brassinosteroid glucoside formation in Arabidopsis thaliana	BMC Plant Biology	2011	Sigrid Husar et al.	https://pubmed.ncbi.nlm.nih.gov/21429230/
		AT1G78490	Homeostasis of brassinosteroids regulated by DRL1, a putative acyltransferase in Arabidopsis	Molecular Plant	2012	Wenjiao Zhu et al.	https://pubmed.ncbi.nlm.nih.gov/23204503/
BRASSINOSTEROID METABOLISM		AT1G17060	CIRCADIAN CLOCK ASSOCIATED 1 and ATAF2 differentially suppress cytochrome P450-mediated brassinosteroid inactivation	Journal of Experimental Botany	2019	Hao Peng et al.	https://academic.oup.com/jxb/article/71/3/970/5602663
		AT2G26710	CYP734As function as multisubstrate and multifunctional enzymes in brassinosteroid catabolism	the Plant Journal	2011	Tomoaki Sakamoto et al.	https://onlinelibrary.wiley.com/doi/10.1111/j.1365-313X.2011.04567.x
		AT2G36800	Comparative genomic and transcriptomic analyses of Family-1 UDP glycosyltransferase in three Brassica species and Arabidopsis indicates stress-responsive regulation	Nature	2018	Hafiz Mamoon Rehman et al.	https://www.nature.com/articles/s41598-018-19535-3
		AT1G13870	The Elongator Complex-Associated Protein DRL1 Plays a Positive Role in Immune Responses against Necrotrophic Fungal Pathogens in Arabidopsis	Molecular Plant Pathology	2016	Chenggang Wang et al.	https://bsppjournals.onlinelibrary.wiley.com/doi/10.1111/mpp.12516
BRASSINOSTEROID RECEPTOR		AT4G39400	Structural basis of steroid hormone perception by the receptor kinase BRI1	Nature	2011	Michael Hothorn et al.	https://www.nature.com/articles/nature10153
		AT1G55610	BRL1 and BRL3 are novel brassinosteroid receptors that function in vascular differentiation in Arabidopsis	Development	2004	Ana Caño-Delgado et al.	https://journals.biologists.com/dev/article/131/21/5341/42358/BRL1-and-BRL3-are-novel-brassinosteroid-receptors
		AT3G13380	BRL1 and BRL3 are novel brassinosteroid receptors that function in vascular differentiation in Arabidopsis	Development	2004	Ana Caño-Delgado et al.	https://journals.biologists.com/dev/article/131/21/5341/42358/BRL1-and-BRL3-are-novel-brassinosteroid-receptors
		AT4G33430	Structure reveals that BAK1 as a co-receptor recognizes the BRI1-bound brassinolide	Nature	2013	Yadong Sun et al.	https://www.nature.com/articles/cr2013131
BRASSINOSTEROID SIGNALING		AT3G26940	The CDG1 kinase mediates brassinosteroid signal transduction from BRI1 receptor kinase to BSU1 phosphatase and GSK3-like kinase BIN2	Molecular Cell	2011	Tae-WukKim et al.	https://www.sciencedirect.com/science/article/pii/S1097276511005284?via%3Dihub
		AT4G18710	The CDG1 kinase mediates brassinosteroid signal transduction from BRI1 receptor kinase to BSU1 phosphatase and GSK3-like kinase BIN2	Molecular Cell	2011	Tae-WukKim et al.	https://www.sciencedirect.com/science/article/pii/S1097276511005284?via%3Dihub
		AT1G03445	The CDG1 kinase mediates brassinosteroid signal transduction from BRI1 receptor kinase to BSU1 phosphatase and GSK3-like kinase BIN2	Molecular Cell	2011	Tae-WukKim et al.	https://www.sciencedirect.com/science/article/pii/S1097276511005284?via%3Dihub
		AT1G19350	The CDG1 kinase mediates brassinosteroid signal transduction from BRI1 receptor kinase to BSU1 phosphatase and GSK3-like kinase BIN2	Molecular Cell	2011	Tae-WukKim et al.	https://www.sciencedirect.com/science/article/pii/S1097276511005284?via%3Dihub
		AT1G75080	The CDG1 kinase mediates brassinosteroid signal transduction from BRI1 receptor kinase to BSU1 phosphatase and GSK3-like kinase BIN2	Molecular Cell	2011	Tae-WukKim et al.	https://www.sciencedirect.com/science/article/pii/S1097276511005284?via%3Dihub
		AT4G35230	BSKs mediate signal transduction from the receptor kinase BRI1 in Arabidopsis	Science	2008	Wenqiang Tang et al.	https://www.researchgate.net/publication/51427297_BSKs_Mediate_Signal_Transduction_from_the_Receptor_Kinase_BRI1_in_Arabidopsis
		AT5G46570	BSKs mediate signal transduction from the receptor kinase BRI1 in Arabidopsis	Science	2008	Wenqiang Tang et al.	https://www.researchgate.net/publication/51427297_BSKs_Mediate_Signal_Transduction_from_the_Receptor_Kinase_BRI1_in_Arabidopsis
		AT4G00710	BSKs mediate signal transduction from the receptor kinase BRI1 in Arabidopsis	Science	2008	Wenqiang Tang et al.	https://www.researchgate.net/publication/51427297_BSKs_Mediate_Signal_Transduction_from_the_Receptor_Kinase_BRI1_in_Arabidopsis
		AT1G01740	BSKs mediate signal transduction from the receptor kinase BRI1 in Arabidopsis	Science	2008	Wenqiang Tang et al.	https://www.researchgate.net/publication/51427297_BSKs_Mediate_Signal_Transduction_from_the_Receptor_Kinase_BRI1_in_Arabidopsis
		AT5G59010	BSKs mediate signal transduction from the receptor kinase BRI1 in Arabidopsis	Science	2008	Wenqiang Tang et al.	https://www.researchgate.net/publication/51427297_BSKs_Mediate_Signal_Transduction_from_the_Receptor_Kinase_BRI1_in_Arabidopsis
		AT3G54030	BSKs mediate signal transduction from the receptor kinase BRI1 in Arabidopsis	Science	2008	Wenqiang Tang et al.	https://www.researchgate.net/publication/51427297_BSKs_Mediate_Signal_Transduction_from_the_Receptor_Kinase_BRI1_in_Arabidopsis
		AT1G63500	BSKs mediate signal transduction from the receptor kinase BRI1 in Arabidopsis	Science	2008	Wenqiang Tang et al.	https://www.researchgate.net/publication/51427297_BSKs_Mediate_Signal_Transduction_from_the_Receptor_Kinase_BRI1_in_Arabidopsis
		AT5G41260	BSKs mediate signal transduction from the receptor kinase BRI1 in Arabidopsis	Science	2008	Wenqiang Tang et al.	https://www.researchgate.net/publication/51427297_BSKs_Mediate_Signal_Transduction_from_the_Receptor_Kinase_BRI1_in_Arabidopsis
		AT3G09240	BSKs mediate signal transduction from the receptor kinase BRI1 in Arabidopsis	Science	2008	Wenqiang Tang et al.	https://www.researchgate.net/publication/51427297_BSKs_Mediate_Signal_Transduction_from_the_Receptor_Kinase_BRI1_in_Arabidopsis
		AT5G01060	BSKs mediate signal transduction from the receptor kinase BRI1 in Arabidopsis	Science	2008	Wenqiang Tang et al.	https://www.researchgate.net/publication/51427297_BSKs_Mediate_Signal_Transduction_from_the_Receptor_Kinase_BRI1_in_Arabidopsis
		AT1G50990	BSKs mediate signal transduction from the receptor kinase BRI1 in Arabidopsis	Science	2008	Wenqiang Tang et al.	https://www.researchgate.net/publication/51427297_BSKs_Mediate_Signal_Transduction_from_the_Receptor_Kinase_BRI1_in_Arabidopsis
		AT2G17090	BSKs mediate signal transduction from the receptor kinase BRI1 in Arabidopsis	Science	2008	Wenqiang Tang et al.	https://www.researchgate.net/publication/51427297_BSKs_Mediate_Signal_Transduction_from_the_Receptor_Kinase_BRI1_in_Arabidopsis
		AT1G69960	Mechanisms and networks for brassinosteroid regulated gene expression	Current Opinion in Plant Biology	2013	HongqingGuo et al.	https://www.sciencedirect.com/science/article/abs/pii/S1369526613001222?via%3Dihub
		AT5G17800	Mechanisms and networks for brassinosteroid regulated gene expression	Current Opinion in Plant Biology	2013	HongqingGuo et al.	https://www.sciencedirect.com/science/article/abs/pii/S1369526613001222?via%3Dihub
		AT5G42750	Mechanisms and networks for brassinosteroid regulated gene expression	Current Opinion in Plant Biology	2013	HongqingGuo et al.	https://www.sciencedirect.com/science/article/abs/pii/S1369526613001222?via%3Dihub
		AT1G71030	Mechanisms and networks for brassinosteroid regulated gene expression	Current Opinion in Plant Biology	2013	HongqingGuo et al.	https://www.sciencedirect.com/science/article/abs/pii/S1369526613001222?via%3Dihub
		AT1G32130	Mechanisms and networks for brassinosteroid regulated gene expression	Current Opinion in Plant Biology	2013	HongqingGuo et al.	https://www.sciencedirect.com/science/article/abs/pii/S1369526613001222?via%3Dihub
		AT5G08130	Mechanisms and networks for brassinosteroid regulated gene expression	Current Opinion in Plant Biology	2013	HongqingGuo et al.	https://www.sciencedirect.com/science/article/abs/pii/S1369526613001222?via%3Dihub
		AT5G04240	Genetic evidence for an indispensable role of somatic embryogenesis receptor kinases in brassinosteroid signaling	Plos genetics	2012	Xiaoping Gou et al.	https://www.researchgate.net/publication/221755513_Genetic_Evidence_for_an_Indispensable_Role_of_Somatic_Embryogenesis_Receptor_Kinases_in_Brassinosteroid_Signaling
		AT3G48430	Genetic evidence for an indispensable role of somatic embryogenesis receptor kinases in brassinosteroid signaling	Plos genetics	2012	Xiaoping Gou et al.	https://www.researchgate.net/publication/221755513_Genetic_Evidence_for_an_Indispensable_Role_of_Somatic_Embryogenesis_Receptor_Kinases_in_Brassinosteroid_Signaling
		AT3G28910	A kinase-phosphatase signaling module with BSK8 and BSL2 involved in regulation of sucrose-phosphate synthase	Journal of Proteome Research	2014	XuNa Wu et al.	https://pubmed.ncbi.nlm.nih.gov/24924143/
		AT2G43010	BRS1, a serine carboxypeptidase, regulates BRI1 signaling in Arabidopsis thaliana	Proceedings of National Academy of Sciences of the United States of America	2001	J Li et al.	https://pubmed.ncbi.nlm.nih.gov/11320207/
		AT2G13790	Control of Specific Gene Expression by Gibberellin and Brassinosteroid	Plant Physiology	2001	Thomas Bouquin et al.	https://academic.oup.com/plphys/article/127/2/450/6103242
		AT1G08420	Nuclear protein phosphatases with Kelch-repeat domains modulate the response to brassinosteroids in Arabidopsis	Genes & Development	2004	Santiago Mora-García et al.	https://pubmed.ncbi.nlm.nih.gov/14977918/
		AT4G30610	BRS1 Function in Facilitating Lateral Root Emergence in Arabidopsis	International Journal of Molecular Sciences	2017	Qian Deng et al.	https://www.mdpi.com/1422-0067/18/7/1549
		AT2G18300	The brassinosteroid signaling network — a paradigm of signal integration	Current Opinion in Plant Biology	2014	WenfeiWang et al.	https://www.sciencedirect.com/science/article/abs/pii/S1369526614001095?via%3Dihub
		AT2G43060	The brassinosteroid signaling network — a paradigm of signal integration	Current Opinion in Plant Biology	2014	WenfeiWang et al.	https://www.sciencedirect.com/science/article/abs/pii/S1369526614001095?via%3Dihub
		AT5G63090	Arabidopsis LATERAL ORGAN BOUNDARIES negatively regulates brassinosteroid accumulation to limit growth in organ boundaries	Proceedings of the National Academy of Sciences of the United States of America	2012	Elizabeth M. Bell et al.	https://www.pnas.org/content/109/51/21146
		AT3G15170	Plant development: brassinosteroids go out of bounds	Current biology: CB	2013	Nicolas Arnaud et al.	https://www.researchgate.net/publication/235779302_Plant_Development_Brassinosteroids_Go_Out_of_Bounds
		AT5G53950	Plant development: brassinosteroids go out of bounds	Current biology: CB	2013	Nicolas Arnaud et al.	https://www.researchgate.net/publication/235779302_Plant_Development_Brassinosteroids_Go_Out_of_Bounds
		AT1G76420	Plant development: brassinosteroids go out of bounds	Current biology: CB	2013	Nicolas Arnaud et al.	https://www.researchgate.net/publication/235779302_Plant_Development_Brassinosteroids_Go_Out_of_Bounds
		AT1G26780	Plant development: brassinosteroids go out of bounds	Current biology: CB	2013	Nicolas Arnaud et al.	https://www.researchgate.net/publication/235779302_Plant_Development_Brassinosteroids_Go_Out_of_Bounds
		AT2G35230	Brassinosteroid regulates seed size and shape in Arabidopsis	Plant Physiology	2013	Wen-Bo Jiang et al.	https://www.researchgate.net/publication/239077050_Brassinosteroid_Regulates_Seed_Size_and_Shape_in_Arabidopsis
		AT3G19700	Brassinosteroid regulates seed size and shape in Arabidopsis	Plant Physiology	2013	Wen-Bo Jiang et al.	https://www.researchgate.net/publication/239077050_Brassinosteroid_Regulates_Seed_Size_and_Shape_in_Arabidopsis
		AT4G25350	Brassinosteroid regulates seed size and shape in Arabidopsis	Plant Physiology	2013	Wen-Bo Jiang et al.	https://www.researchgate.net/publication/239077050_Brassinosteroid_Regulates_Seed_Size_and_Shape_in_Arabidopsis
		AT4G36920	Brassinosteroid regulates seed size and shape in Arabidopsis	Plant Physiology	2013	Wen-Bo Jiang et al.	https://www.researchgate.net/publication/239077050_Brassinosteroid_Regulates_Seed_Size_and_Shape_in_Arabidopsis
		AT5G62000	Brassinosteroid regulates seed size and shape in Arabidopsis	Plant Physiology	2013	Wen-Bo Jiang et al.	https://www.researchgate.net/publication/239077050_Brassinosteroid_Regulates_Seed_Size_and_Shape_in_Arabidopsis
		AT4G31550	Trade-off between growth and immunity: role of brassinosteroids	Trends in Plant Science	2015	RosaLozano-Durán et al.	https://www.sciencedirect.com/science/article/abs/pii/S1360138514002283?via%3Dihub
		AT2G23320	Trade-off between growth and immunity: role of brassinosteroids	Trends in Plant Science	2015	RosaLozano-Durán et al.	https://www.sciencedirect.com/science/article/abs/pii/S1360138514002283?via%4Dihub
		AT4G31800	Trade-off between growth and immunity: role of brassinosteroids	Trends in Plant Science	2015	RosaLozano-Durán et al.	https://www.sciencedirect.com/science/article/abs/pii/S1360138514002283?via%5Dihub
		AT3G21640	Immunophilin-like FKBP42/TWISTED DWARF1 interacts with the receptor kinase BRI1 to regulate brassinosteroid signaling in Arabidopsis	Molecular Plant	2016	JuthamasChaiwanon et al.	https://www.sciencedirect.com/science/article/pii/S1674205216000101?via%3Dihub
		AT5G52240	Membrane steroid-binding protein 1 (MSBP1) negatively regulates brassinosteroid signaling by enhancing the endocytosis of BAK1	Nature	2009	Li Song et al.	https://www.nature.com/articles/cr200966/
		AT3G61790	SINAT E3 ligases control the light-mediated stability of the brassinosteroid-activated transcription factor BES1 in Arabidopsis	Developmental Cell	2017	Yang et al.	http://www.onacademic.com/detail/journal_1000039876899110_b797.html
		AT5G63110	Histone deacetylase HDA6 enhances brassinosteroid signaling by inhibiting the BIN2 kinase	Proceedings of the National Academy of Sciences of the United States of America	2016	Yuhan Hao et al.	https://www.pnas.org/content/113/37/10418.short
		AT1G67260	TCP1 modulates brassinosteroid biosynthesis by regulating the expression of the key biosynthetic gene DWARF4 in Arabidopsis thaliana	the Plant Cell	2010	Zhongxin Guo et al.	https://academic.oup.com/plcell/article/22/4/1161/6096948
		AT2G22840	Insights into the origin and evolution of the plant hormone signaling machinery	Plant Physiology	2015	Chunyang Wang et al.	https://academic.oup.com/plphys/article/167/3/872/6113694?login=false
		AT4G37740	Insights into the origin and evolution of the plant hormone signaling machinery	Plant Physiology	2015	Chunyang Wang et al.	https://academic.oup.com/plphys/article/167/3/872/6113694?login=false
		AT2G36400	Insights into the origin and evolution of the plant hormone signaling machinery	Plant Physiology	2015	Chunyang Wang et al.	https://academic.oup.com/plphys/article/167/3/872/6113694?login=false
		AT3G52910	Insights into the origin and evolution of the plant hormone signaling machinery	Plant Physiology	2015	Chunyang Wang et al.	https://academic.oup.com/plphys/article/167/3/872/6113694?login=false
		AT3G13960	Insights into the origin and evolution of the plant hormone signaling machinery	Plant Physiology	2015	Chunyang Wang et al.	https://academic.oup.com/plphys/article/167/3/872/6113694?login=false
		AT2G06200	Insights into the origin and evolution of the plant hormone signaling machinery	Plant Physiology	2015	Chunyang Wang et al.	https://academic.oup.com/plphys/article/167/3/872/6113694?login=false
		AT5G53660	Insights into the origin and evolution of the plant hormone signaling machinery	Plant Physiology	2015	Chunyang Wang et al.	https://academic.oup.com/plphys/article/167/3/872/6113694?login=false
		AT4G24150	Insights into the origin and evolution of the plant hormone signaling machinery	Plant Physiology	2015	Chunyang Wang et al.	https://academic.oup.com/plphys/article/167/3/872/6113694?login=false
		AT2G45480	Insights into the origin and evolution of the plant hormone signaling machinery	Plant Physiology	2015	Chunyang Wang et al.	https://academic.oup.com/plphys/article/167/3/872/6113694?login=false
		AT4G09000	Insights into the origin and evolution of plant hormone signaling machinery	Plant Physiology	2015	Chunyang Wang et al.	https://academic.oup.com/plphys/article/167/3/872/6113694?login=false
		AT1G78300	Insights into the origin and evolution of plant hormone signaling machinery	Plant Physiology	2015	Chunyang Wang et al.	https://academic.oup.com/plphys/article/167/3/872/6113694?login=false
		AT5G38480	Insights into the origin and evolution of plant hormone signaling machinery	Plant Physiology	2015	Chunyang Wang et al.	https://academic.oup.com/plphys/article/167/3/872/6113694?login=false
		AT1G35160	Insights into the origin and evolution of plant hormone signaling machinery	Plant Physiology	2015	Chunyang Wang et al.	https://academic.oup.com/plphys/article/167/3/872/6113694?login=false
		AT5G16050	Insights into the origin and evolution of plant hormone signaling machinery	Plant Physiology	2015	Chunyang Wang et al.	https://academic.oup.com/plphys/article/167/3/872/6113694?login=false
		AT5G10450	Insights into the origin and evolution of plant hormone signaling machinery	Plant Physiology	2015	Chunyang Wang et al.	https://academic.oup.com/plphys/article/167/3/872/6113694?login=false
		AT3G02520	Insights into the origin and evolution of plant hormone signaling machinery	Plant Physiology	2015	Chunyang Wang et al.	https://academic.oup.com/plphys/article/167/3/872/6113694?login=false
		AT5G65430	Insights into the origin and evolution of plant hormone signaling machinery	Plant Physiology	2015	Chunyang Wang et al.	https://academic.oup.com/plphys/article/167/3/872/6113694?login=false
		AT2G42590	Insights into the origin and evolution of plant hormone signaling machinery	Plant Physiology	2015	Chunyang Wang et al.	https://academic.oup.com/plphys/article/167/3/872/6113694?login=false
		AT1G22300	Insights into the origin and evolution of plant hormone signaling machinery	Plant Physiology	2015	Chunyang Wang et al.	https://academic.oup.com/plphys/article/167/3/872/6113694?login=false
		AT1G34760	Insights into the origin and evolution of plant hormone signaling machinery	Plant Physiology	2015	Chunyang Wang et al.	https://academic.oup.com/plphys/article/167/3/872/6113694?login=false
		AT1G26480	Insights into the origin and evolution of plant hormone signaling machinery	Plant Physiology	2015	Chunyang Wang et al.	https://academic.oup.com/plphys/article/167/3/872/6113694?login=false
		AT1G78220	Insights into the origin and evolution of plant hormone signaling machinery	Plant Physiology	2015	Chunyang Wang et al.	https://academic.oup.com/plphys/article/167/3/872/6113694?login=false
CYTOKININ BIOSYNTHESIS		AT1G68460	Identification of genes encoding adenylate isopentenyltransferase, a cytokinin biosynthesis enzyme, in Arabidopsis thaliana	Journal of Biological Chemistry	2001	KentaroTakei et al.	https://www.sciencedirect.com/science/article/pii/S0021925819302029?via%3Dihub
		AT2G27760	Identification of genes encoding adenylate isopentenyltransferase, a cytokinin biosynthesis enzyme, in Arabidopsis thaliana	Journal of Biological Chemistry	2001	KentaroTakei et al.	https://www.sciencedirect.com/science/article/pii/S0021925819302029?via%3Dihub
		AT3G63110	Identification of genes encoding adenylate isopentenyltransferase, a cytokinin biosynthesis enzyme, in Arabidopsis thaliana	Journal of Biological Chemistry	2001	KentaroTakei et al.	https://www.sciencedirect.com/science/article/pii/S0021925819302029?via%3Dihub
		AT4G24650	Identification of genes encoding adenylate isopentenyltransferase, a cytokinin biosynthesis enzyme, in Arabidopsis thaliana	Journal of Biological Chemistry	2001	KentaroTakei et al.	https://www.sciencedirect.com/science/article/pii/S0021925819302029?via%3Dihub
		AT5G19040	Identification of genes encoding adenylate isopentenyltransferase, a cytokinin biosynthesis enzyme, in Arabidopsis thaliana	Journal of Biological Chemistry	2001	KentaroTakei et al.	https://www.sciencedirect.com/science/article/pii/S0021925819302029?via%3Dihub
		AT1G25410	Identification of genes encoding adenylate isopentenyltransferase, a cytokinin biosynthesis enzyme, in Arabidopsis thaliana	Journal of Biological Chemistry	2001	KentaroTakei et al.	https://www.sciencedirect.com/science/article/pii/S0021925819302029?via%3Dihub
		AT3G23630	Identification of genes encoding adenylate isopentenyltransferase, a cytokinin biosynthesis enzyme, in Arabidopsis thaliana	Journal of Biological Chemistry	2001	KentaroTakei et al.	https://www.sciencedirect.com/science/article/pii/S0021925819302029?via%3Dihub
		AT3G19160	Identification of genes encoding adenylate isopentenyltransferase, a cytokinin biosynthesis enzyme, in Arabidopsis thaliana	Journal of Biological Chemistry	2001	KentaroTakei et al.	https://www.sciencedirect.com/science/article/pii/S0021925819302029?via%3Dihub
		AT5G20040	Identification of genes encoding adenylate isopentenyltransferase, a cytokinin biosynthesis enzyme, in Arabidopsis thaliana	Journal of Biological Chemistry	2001	KentaroTakei et al.	https://www.sciencedirect.com/science/article/pii/S0021925819302029?via%3Dihub
		AT5G38450	Arabidopsis CYP735A1 and CYP735A2 encode cytokinin hydroxylases that catalyze the biosynthesis of trans-zeatin	Journal of Biological Chemistry	2004	KentaroTakei et al.	https://www.sciencedirect.com/science/article/pii/S0021925820726554?via%3Dihub
		AT1G67110	Arabidopsis CYP735A1 and CYP735A2 encode cytokinin hydroxylases that catalyze the biosynthesis of trans-zeatin	Journal of Biological Chemistry	2004	KentaroTakei et al.	https://www.sciencedirect.com/science/article/pii/S0021925820726554?via%3Dihub
		AT2G37210	Arabidopsis lonely guy (LOG) multiple mutants reveal a central role of the LOG-dependent pathway in cytokinin activation	the Plant Journal	2011	Hiroki Tokunaga et al.	https://onlinelibrary.wiley.com/doi/10.1111/j.1365-313X.2011.04795.x
		AT3G53450	Arabidopsis lonely guy (LOG) multiple mutants reveal a central role of the LOG-dependent pathway in cytokinin activation	the Plant Journal	2011	Hiroki Tokunaga et al.	https://onlinelibrary.wiley.com/doi/10.1111/j.1365-313X.2011.04795.x
		AT5G06300	Arabidopsis lonely guy (LOG) multiple mutants reveal a central role of the LOG-dependent pathway in cytokinin activation	the Plant Journal	2011	Hiroki Tokunaga et al.	https://onlinelibrary.wiley.com/doi/10.1111/j.1365-313X.2011.04795.x
		AT2G28305	Functional Analyses of LONELY GUY Cytokinin-Activating Enzymes Reveal the Importance of the Direct Activation Pathway in Arabidopsis	the Plant Cell	2009	Takeshi Kuroha et al.	https://www.researchgate.net/profile/Takeshi-Kuroha/publication/38019030_Functional_Analyses_of_LONELY_GUY_Cytokinin-Activating_Enzymes_Reveal_the_Importance_of_the_Direct_Activation_Pathway_in_Arabidopsis/links/0c9605297e2c3f19a5000000/Functional-Analyses-of-LONELY-GUY-Cytokinin-Activating-Enzymes-Reveal-the-Importance-of-the-Direct-Activation-Pathway-in-Arabidopsis.pdf
		AT2G35990	Arabidopsis lonely guy (LOG) multiple mutants reveal a central role of the LOG-dependent pathway in cytokinin activation	the Plant Journal	2011	Hiroki Tokunaga et al.	https://onlinelibrary.wiley.com/doi/10.1111/j.1365-313X.2011.04795.x
		AT4G35190	Arabidopsis lonely guy (LOG) multiple mutants reveal a central role of the LOG-dependent pathway in cytokinin activation	the Plant Journal	2011	Hiroki Tokunaga et al.	https://onlinelibrary.wiley.com/doi/10.1111/j.1365-313X.2011.04795.x
		AT5G03270	Arabidopsis lonely guy (LOG) multiple mutants reveal a central role of the LOG-dependent pathway in cytokinin activation	the Plant Journal	2011	Hiroki Tokunaga et al.	https://onlinelibrary.wiley.com/doi/10.1111/j.1365-313X.2011.04795.x
		AT5G11950	Arabidopsis lonely guy (LOG) multiple mutants reveal a central role of the LOG-dependent pathway in cytokinin activation	the Plant Journal	2011	Hiroki Tokunaga et al.	https://onlinelibrary.wiley.com/doi/10.1111/j.1365-313X.2011.04795.x
		AT5G26140	Arabidopsis lonely guy (LOG) multiple mutants reveal a central role of the LOG-dependent pathway in cytokinin activation	the Plant Journal	2011	Hiroki Tokunaga et al.	https://onlinelibrary.wiley.com/doi/10.1111/j.1365-313X.2011.04795.x
CYTOKININ METABOLISM		AT2G41510	Cytokinin-Specific Glycosyltransferases Possess Different Roles in Cytokinin Homeostasis Maintenance	Frontiers in Plant Science	2016	Mária Šmehilová et al.	https://internal-journal.frontiersin.org/articles/10.3389/fpls.2016.01264/full
		AT2G19500	A transcriptome-based characterization of habituation in plant tissue culture	Plant Physiology	2006	Melissa S Pischke et al.	https://www.researchgate.net/publication/7288338_A_Transcriptome-Based_Characterization_of_Habituation_in_Plant_Tissue_Culture
		AT5G56970	A transcriptome-based characterization of habituation in plant tissue culture	Plant Physiology	2006	Melissa S Pischke et al.	https://www.researchgate.net/publication/7288338_A_Transcriptome-Based_Characterization_of_Habituation_in_Plant_Tissue_Culture
		AT4G29740	A transcriptome-based characterization of habituation in plant tissue culture	Plant Physiology	2006	Melissa S Pischke et al.	https://www.researchgate.net/publication/7288338_A_Transcriptome-Based_Characterization_of_Habituation_in_Plant_Tissue_Culture
		AT1G75450	A transcriptome-based characterization of habituation in plant tissue culture	Plant Physiology	2006	Melissa S Pischke et al.	https://www.researchgate.net/publication/7288338_A_Transcriptome-Based_Characterization_of_Habituation_in_Plant_Tissue_Culture
		AT3G63440	A transcriptome-based characterization of habituation in plant tissue culture	Plant Physiology	2006	Melissa S Pischke et al.	https://www.researchgate.net/publication/7288338_A_Transcriptome-Based_Characterization_of_Habituation_in_Plant_Tissue_Culture
		AT5G21482	A transcriptome-based characterization of habituation in plant tissue culture	Plant Physiology	2006	Melissa S Pischke et al.	https://www.researchgate.net/publication/7288338_A_Transcriptome-Based_Characterization_of_Habituation_in_Plant_Tissue_Culture
		AT5G05870	Glucosyltransferase UGT76C1 finely modulates cytokinin responses via cytokinin N-glucosylation in Arabidopsis thaliana	Plant Physiology and Biochemistry	2013	Jun Wang et al.	https://www.sciencedirect.com/science/article/abs/pii/S0981942813000314?via%3Dihub
		AT5G05860	N-glucosyltransferase UGT76C2 is involved in cytokinin homeostasis and cytokinin response in Arabidopsis thaliana	Plant and Cell Physiology	2011	Jun Wang et al.	https://academic.oup.com/pcp/article/52/12/2200/1821766
CYTOKININ TRANSPORT		AT1G28230	Metabolism and long-distance translocation of cytokinins	Journal of Integrative Plant Biology	2010	Toru Kudo et al.	https://www.jipb.net/EN/10.1111/j.1744-7909.2010.00898.x
		AT2G33750	Metabolism and long-distance translocation of cytokinins	Journal of Integrative Plant Biology	2010	Toru Kudo et al.	https://www.jipb.net/EN/10.1111/j.1744-7909.2010.00898.x
		AT4G05120	Metabolism and long-distance translocation of cytokinins	Journal of Integrative Plant Biology	2010	Toru Kudo et al.	https://www.jipb.net/EN/10.1111/j.1744-7909.2010.00898.x
		AT4G05110	Metabolism and long-distance translocation of cytokinins	Journal of Integrative Plant Biology	2010	Toru Kudo et al.	https://www.jipb.net/EN/10.1111/j.1744-7909.2010.00898.x
		AT1G61630	Metabolism and long-distance translocation of cytokinins	Journal of Integrative Plant Biology	2010	Toru Kudo et al.	https://www.jipb.net/EN/10.1111/j.1744-7909.2010.00898.x
		AT1G31770	Arabidopsis ABCG14 protein controls the acropetal translocation of root-synthesized cytokinins	Nature	2014	Kewei Zhang et al.	https://www.nature.com/articles/ncomms4274
CYTOKININ RECEPTOR		AT5G35750	Identification of CRE1 as a cytokinin receptor from Arabidopsis	Nature	2001	Tsutomu Inoue et al.	https://www.nature.com/articles/35059117
		AT1G27320	Identification of CRE1 as a cytokinin receptor from Arabidopsis	Nature	2001	Tsutomu Inoue et al.	https://www.nature.com/articles/35059117
		AT2G01830	Identification of CRE1 as a cytokinin receptor from Arabidopsis	Nature	2001	Tsutomu Inoue et al.	https://www.nature.com/articles/35059117
CYTOKININ SIGNALING		AT2G17820	Two-Component Signaling Elements and Histidyl-Aspartyl Phosphorelays	American Society of Plant Biologists	2002	G.Eric Schaller et al.	https://www.docin.com/touch/detail.do?id=1647688019
		AT5G35750	Two-Component Signaling Elements and Histidyl-Aspartyl Phosphorelays	American Society of Plant Biologists	2002	G.Eric Schaller et al.	https://www.docin.com/touch/detail.do?id=1647688019
		AT1G27320	Two-Component Signaling Elements and Histidyl-Aspartyl Phosphorelays	American Society of Plant Biologists	2002	G.Eric Schaller et al.	https://www.docin.com/touch/detail.do?id=1647688019
		AT2G01830	The Arabidopsis sensor His-kinase, AHk4, can respond to cytokinins	Plant and Cell Physiology	2001	Tomomi Suzuki et al.	https://academic.oup.com/pcp/article/42/2/107/1930040
		AT5G10720	Two-Component Signaling Elements and Histidyl-Aspartyl Phosphorelays	the Arabidopsis Book	2008	G. Eric Schaller et al.	https://bioone.org/journals/the-arabidopsis-book/volume-2008/issue-6/tab.0112/Two-Component-Signaling-Elements-and-Histidyl-Aspartyl-Phosphorelays/10.1199/tab.0112.full
		AT2G47430	Arabidopsis CKI1 mediated two-component signaling in the specification of female gametophyte	Plant Signaling & Behavior	2018	Z.Liu et al.	https://www.tandfonline.com/doi/full/10.1080/15592324.2018.1469360
		AT3G21510	AHP2, AHP3, and AHP5 act downstream of CKI1 in Arabidopsis female gametophyte development	Journal of Experimental Botany	2017	Zhenning Liu et al.	https://academic.oup.com/jxb/article/68/13/3365/3867361
		AT3G29350	AHP2, AHP3, and AHP5 act downstream of CKI1 in Arabidopsis female gametophyte development	Journal of Experimental Botany	2017	Zhenning Liu et al.	https://academic.oup.com/jxb/article/68/13/3365/3867361
		AT5G39340	AHP2, AHP3, and AHP5 act downstream of CKI1 in Arabidopsis female gametophyte development	Journal of Experimental Botany	2017	Zhenning Liu et al.	https://academic.oup.com/jxb/article/68/13/3365/3867361
		AT3G16360	AHP2, AHP3, and AHP5 act downstream of CKI1 in Arabidopsis female gametophyte development	Journal of Experimental Botany	2017	Zhenning Liu et al.	https://academic.oup.com/jxb/article/68/13/3365/3867361
		AT1G03430	AHP2, AHP3, and AHP5 act downstream of CKI1 in Arabidopsis female gametophyte development	Journal of Experimental Botany	2017	Zhenning Liu et al.	https://academic.oup.com/jxb/article/68/13/3365/3867361
		AT1G80100	Cytokinin signaling and its inhibitor AHP6 regulate cell fate during vascular development	Science	2006	ARI PEKKA MÄHÖNEN et al.	https://www.science.org/doi/abs/10.1126/science.1118875
		AT3G16857	Multiple type-B response regulators mediate cytokinin signal transduction in Arabidopsis	the Plant Cell	2005	Michael G. Mason et al.	https://www.researchgate.net/profile/G-Schaller/publication/7539824_Multiple_Type-B_Response_Regulators_Mediate_Cytokinin_Signal_Transduction_in_Arabidopsis/links/004635242d32db4565000000/Multiple-Type-B-Response-Regulators-Mediate-Cytokinin-Signal-Transduction-in-Arabidopsis.pdf
		AT4G16110	Multiple type-B response regulators mediate cytokinin signal transduction in Arabidopsis	the Plant Cell	2005	Michael G. Mason et al.	https://www.researchgate.net/profile/G-Schaller/publication/7539824_Multiple_Type-B_Response_Regulators_Mediate_Cytokinin_Signal_Transduction_in_Arabidopsis/links/004635242d32db4565000001/Multiple-Type-B-Response-Regulators-Mediate-Cytokinin-Signal-Transduction-in-Arabidopsis.pdf
		AT4G31920	Multiple type-B response regulators mediate cytokinin signal transduction in Arabidopsis	the Plant Cell	2005	Michael G. Mason et al.	https://www.researchgate.net/profile/G-Schaller/publication/7539824_Multiple_Type-B_Response_Regulators_Mediate_Cytokinin_Signal_Transduction_in_Arabidopsis/links/004635242d32db4565000002/Multiple-Type-B-Response-Regulators-Mediate-Cytokinin-Signal-Transduction-in-Arabidopsis.pdf
		AT1G67710	Multiple type-B response regulators mediate cytokinin signal transduction in Arabidopsis	the Plant Cell	2005	Michael G. Mason et al.	https://www.researchgate.net/profile/G-Schaller/publication/7539824_Multiple_Type-B_Response_Regulators_Mediate_Cytokinin_Signal_Transduction_in_Arabidopsis/links/004635242d32db4565000003/Multiple-Type-B-Response-Regulators-Mediate-Cytokinin-Signal-Transduction-in-Arabidopsis.pdf
		AT2G25180	Multiple type-B response regulators mediate cytokinin signal transduction in Arabidopsis	the Plant Cell	2005	Michael G. Mason et al.	https://www.researchgate.net/profile/G-Schaller/publication/7539824_Multiple_Type-B_Response_Regulators_Mediate_Cytokinin_Signal_Transduction_in_Arabidopsis/links/004635242d32db4565000004/Multiple-Type-B-Response-Regulators-Mediate-Cytokinin-Signal-Transduction-in-Arabidopsis.pdf
		AT2G27070	Multiple type-B response regulators mediate cytokinin signal transduction in Arabidopsis	the Plant Cell	2005	Michael G. Mason et al.	https://www.researchgate.net/profile/G-Schaller/publication/7539824_Multiple_Type-B_Response_Regulators_Mediate_Cytokinin_Signal_Transduction_in_Arabidopsis/links/004635242d32db4565000005/Multiple-Type-B-Response-Regulators-Mediate-Cytokinin-Signal-Transduction-in-Arabidopsis.pdf
		AT2G01760	Multiple type-B response regulators mediate cytokinin signal transduction in Arabidopsis	the Plant Cell	2005	Michael G. Mason et al.	https://www.researchgate.net/profile/G-Schaller/publication/7539824_Multiple_Type-B_Response_Regulators_Mediate_Cytokinin_Signal_Transduction_in_Arabidopsis/links/004635242d32db4565000006/Multiple-Type-B-Response-Regulators-Mediate-Cytokinin-Signal-Transduction-in-Arabidopsis.pdf
		AT5G58080	Multiple type-B response regulators mediate cytokinin signal transduction in Arabidopsis	the Plant Cell	2005	Michael G. Mason et al.	https://www.researchgate.net/profile/G-Schaller/publication/7539824_Multiple_Type-B_Response_Regulators_Mediate_Cytokinin_Signal_Transduction_in_Arabidopsis/links/004635242d32db4565000007/Multiple-Type-B-Response-Regulators-Mediate-Cytokinin-Signal-Transduction-in-Arabidopsis.pdf
		AT1G49190	Multiple type-B response regulators mediate cytokinin signal transduction in Arabidopsis	the Plant Cell	2005	Michael G. Mason et al.	https://www.researchgate.net/profile/G-Schaller/publication/7539824_Multiple_Type-B_Response_Regulators_Mediate_Cytokinin_Signal_Transduction_in_Arabidopsis/links/004635242d32db4565000008/Multiple-Type-B-Response-Regulators-Mediate-Cytokinin-Signal-Transduction-in-Arabidopsis.pdf
		AT3G62670	Multiple type-B response regulators mediate cytokinin signal transduction in Arabidopsis	the Plant Cell	2005	Michael G. Mason et al.	https://www.researchgate.net/profile/G-Schaller/publication/7539824_Multiple_Type-B_Response_Regulators_Mediate_Cytokinin_Signal_Transduction_in_Arabidopsis/links/004635242d32db4565000009/Multiple-Type-B-Response-Regulators-Mediate-Cytokinin-Signal-Transduction-in-Arabidopsis.pdf
		AT5G07210	Multiple type-B response regulators mediate cytokinin signal transduction in Arabidopsis	the Plant Cell	2005	Michael G. Mason et al.	https://www.researchgate.net/profile/G-Schaller/publication/7539824_Multiple_Type-B_Response_Regulators_Mediate_Cytokinin_Signal_Transduction_in_Arabidopsis/links/004635242d32db4565000010/Multiple-Type-B-Response-Regulators-Mediate-Cytokinin-Signal-Transduction-in-Arabidopsis.pdf
		AT5G62120	Cell-specific nitrogen responses mediate developmental plasticity	Proceedings of the National Academy of Sciences of the United States of America	2008	Miriam L. Gifford et al.	https://www.pnas.org/content/105/2/803
		AT1G59940	Genome-wide comparative analysis of type-A Arabidopsis response regulator genes by overexpression studies reveals their diverse roles and regulatory mechanisms in cytokinin signaling	Nature	2009	Bo Ren et al.	https://www.nature.com/articles/cr200988
		AT1G10470	Genome-wide comparative analysis of type-A Arabidopsis response regulator genes by overexpression studies reveals their diverse roles and regulatory mechanisms in cytokinin signaling	Nature	2009	Bo Ren et al.	https://www.nature.com/articles/cr200988
		AT3G48100	Genome-wide comparative analysis of type-A Arabidopsis response regulator genes by overexpression studies reveals their diverse roles and regulatory mechanisms in cytokinin signaling	Nature	2009	Bo Ren et al.	https://www.nature.com/articles/cr200988
		AT5G62920	Genome-wide comparative analysis of type-A Arabidopsis response regulator genes by overexpression studies reveals their diverse roles and regulatory mechanisms in cytokinin signaling	Nature	2009	Bo Ren et al.	https://www.nature.com/articles/cr200988
		AT1G19050	Genome-wide comparative analysis of type-A Arabidopsis response regulator genes by overexpression studies reveals their diverse roles and regulatory mechanisms in cytokinin signaling	Nature	2009	Bo Ren et al.	https://www.nature.com/articles/cr200988
		AT2G41310	Deletion of the initial 45 residues of ARR18 induces cytokinin response in Arabidopsis	Journal of Genetics and Genomics	2012	YanLiang et al.	https://www.sciencedirect.com/science/article/abs/pii/S1673852711002268
		AT3G57040	Genome-wide comparative analysis of type-A Arabidopsis response regulator genes by overexpression studies reveals their diverse roles and regulatory mechanisms in cytokinin signaling	Nature	2009	Bo Ren et al.	https://www.nature.com/articles/cr200988
		AT1G74890	Genome-wide comparative analysis of type-A Arabidopsis response regulator genes by overexpression studies reveals their diverse roles and regulatory mechanisms in cytokinin signaling	Nature	2009	Bo Ren et al.	https://www.nature.com/articles/cr200988
		AT2G40670	Genome-wide comparative analysis of type-A Arabidopsis response regulator genes by overexpression studies reveals their diverse roles and regulatory mechanisms in cytokinin signaling	Nature	2009	Bo Ren et al.	https://www.nature.com/articles/cr200988
		AT3G56380	Genome-wide comparative analysis of type-A Arabidopsis response regulator genes by overexpression studies reveals their diverse roles and regulatory mechanisms in cytokinin signaling	Nature	2009	Bo Ren et al.	https://www.nature.com/articles/cr200988
		AT3G04280	ARR22 overexpression can suppress plant Two-Component Regulatory Systems	Plos One	2019	Niklas Wallmeroth et al.	https://www.researchgate.net/publication/331030017_ARR22_overexpression_can_suppress_plant_Two-Component_Regulatory_Systems
		AT5G26594	Arabidopsis response regulator 22 inhibits cytokinin-regulated gene transcription in vivo	Protoplasma	2017	Niklas Wallmeroth et al.	https://link.springer.com/article/10.1007/s00709-016-0944-4
		AT4G11140	CRFs form protein-protein interactions with each other and with members of the cytokinin-signaling pathway in Arabidopsis via the CRF domain	Journal of Experimental Botany	2011	James W Cutcliffe et al.	https://www.researchgate.net/publication/51250006_CRFs_form_protein-protein_interactions_with_each_other_and_with_members_of_the_cytokinin_signalling_pathway_in_Arabidopsis_via_the_CRF_domain
		AT4G23750	CRFs form protein-protein interactions with each other and with members of the cytokinin-signaling pathway in Arabidopsis via the CRF domain	Journal of Experimental Botany	2011	James W Cutcliffe et al.	https://www.researchgate.net/publication/51250006_CRFs_form_protein-protein_interactions_with_each_other_and_with_members_of_the_cytokinin_signalling_pathway_in_Arabidopsis_via_the_CRF_domain
		AT5G53290	CRFs form protein-protein interactions with each other and with members of the cytokinin-signaling pathway in Arabidopsis via the CRF domain	Journal of Experimental Botany	2011	James W Cutcliffe et al.	https://www.researchgate.net/publication/51250006_CRFs_form_protein-protein_interactions_with_each_other_and_with_members_of_the_cytokinin_signalling_pathway_in_Arabidopsis_via_the_CRF_domain
		AT4G27950	CRFs form protein-protein interactions with each other and with members of the cytokinin-signaling pathway in Arabidopsis via the CRF domain	Journal of Experimental Botany	2011	James W Cutcliffe et al.	https://www.researchgate.net/publication/51250006_CRFs_form_protein-protein_interactions_with_each_other_and_with_members_of_the_cytokinin_signalling_pathway_in_Arabidopsis_via_the_CRF_domain
		AT2G46310	CRFs form protein-protein interactions with each other and with members of the cytokinin-signaling pathway in Arabidopsis via the CRF domain	Journal of Experimental Botany	2011	James W Cutcliffe et al.	https://www.researchgate.net/publication/51250006_CRFs_form_protein-protein_interactions_with_each_other_and_with_members_of_the_cytokinin_signalling_pathway_in_Arabidopsis_via_the_CRF_domain
		AT3G61630	CRFs form protein-protein interactions with each other and with members of the cytokinin-signaling pathway in Arabidopsis via the CRF domain	Journal of Experimental Botany	2011	James W Cutcliffe et al.	https://www.researchgate.net/publication/51250006_CRFs_form_protein-protein_interactions_with_each_other_and_with_members_of_the_cytokinin_signalling_pathway_in_Arabidopsis_via_the_CRF_domain
		AT1G22985	CRFs form protein-protein interactions with each other and with members of the cytokinin-signaling pathway in Arabidopsis via the CRF domain	Journal of Experimental Botany	2011	James W Cutcliffe et al.	https://www.researchgate.net/publication/51250006_CRFs_form_protein-protein_interactions_with_each_other_and_with_members_of_the_cytokinin_signalling_pathway_in_Arabidopsis_via_the_CRF_domain
		AT1G71130	CRFs form protein-protein interactions with each other and with members of the cytokinin-signaling pathway in Arabidopsis via the CRF domain	Journal of Experimental Botany	2011	James W Cutcliffe et al.	https://www.researchgate.net/publication/51250006_CRFs_form_protein-protein_interactions_with_each_other_and_with_members_of_the_cytokinin_signalling_pathway_in_Arabidopsis_via_the_CRF_domain
		AT4G36920	A subset of Arabidopsis AP2 transcription factors mediates cytokinin responses in concert with a two-component pathway	Proceedings of the National Academy of Sciences of the United States of America	2006	Aaron M. Rashotte et al.	https://www.pnas.org/content/103/29/11081
		AT5G11260	Cytokinin action in plant development	Current Opinion in Plant Biology	2009	Tomáš Werner et al.	https://www.sciencedirect.com/science/article/abs/pii/S1369526609000739?via%3Dihub#!
		AT2G18790	Cytokinin action in plant development	Current Opinion in Plant Biology	2009	Tomáš Werner et al.	https://www.sciencedirect.com/science/article/abs/pii/S1369526609000739?via%4Dihub#!
		AT1G01060	Cytokinin action in plant development	Current Opinion in Plant Biology	2009	Tomáš Werner et al.	https://www.sciencedirect.com/science/article/abs/pii/S1369526609000739?via%5Dihub#!
		AT2G46830	Cytokinin action in plant development	Current Opinion in Plant Biology	2009	Tomáš Werner et al.	https://www.sciencedirect.com/science/article/abs/pii/S1369526609000739?via%6Dihub#!
		AT5G61380	Cytokinin action in plant development	Current Opinion in Plant Biology	2009	Tomáš Werner et al.	https://www.sciencedirect.com/science/article/abs/pii/S1369526609000739?via%7Dihub#!
		AT3G03660	Cytokinin action in plant development	Current Opinion in Plant Biology	2009	Tomáš Werner et al.	https://www.sciencedirect.com/science/article/abs/pii/S1369526609000739?via%8Dihub#!
		AT1G04240	Cytokinin action in plant development	Current Opinion in Plant Biology	2009	Tomáš Werner et al.	https://www.sciencedirect.com/science/article/abs/pii/S1369526609000739?via%9Dihub#!
SALICYLIC ACID BIOSYNTHESIS		AT1G74710	The biochemical properties of the two Arabidopsis thaliana isochorismate synthases	Biochemical Journal	2017	KM Macaulay et al.	https://portlandpress.com/biochemj/article/474/10/1579/49413/The-biochemical-properties-of-the-two-Arabidopsis
		AT1G18870	The biochemical properties of the two Arabidopsis thaliana isochorismate synthases	Biochemical Journal	2017	KM Macaulay et al.	https://portlandpress.com/biochemj/article/474/10/1579/49414/The-biochemical-properties-of-the-two-Arabidopsis
		AT4G39030	Preinvasive nonhost resistance of Arabidopsis against melanized appressorium-mediated entry of multiple nonadapted Colletotrichum fungi	Plant Signaling & Behavior	2022	Hiroki Irieda et al.	https://www.tandfonline.com/doi/full/10.1080/15592324.2021.2018218
		AT5G13320	PBS3 and EPS1 complete salicylic acid biosynthesis from isochorismate in Arabidopsis	Molecular Plant	2019	MP Torrens-Spence et al.	https://www.nstl.gov.cn/paper_detail.html?id=512a24525b033ad90d91ca91d20e9c61
		AT5G67160	PBS3 and EPS1 complete salicylic acid biosynthesis from isochorismate in Arabidopsis	Molecular Plant	2019	MP Torrens-Spence et al.	https://www.nstl.gov.cn/paper_detail.html?id=512a24525b033ad90d91ca91d20e9c61
		AT4G29010	The origin and evolution of salicylic acid signaling and biosynthesis in plants	Molecular Plant	2023	Xianqing Jia et al.	https://www.sciencedirect.com/science/article/pii/S1674205222004373
		AT2G37040	Cold stress activates disease resistance in Arabidopsis thaliana through a salicylic acid dependent pathway	the Plant Cell	2019	Zhenjiang Wu et al.	https://onlinelibrary.wiley.com/doi/10.1111/pce.13579
		AT3G53260	Cold stress activates disease resistance in Arabidopsis thaliana through a salicylic acid dependent pathway	the Plant Cell	2019	Zhenjiang Wu et al.	https://onlinelibrary.wiley.com/doi/10.1111/pce.13579
		AT5G04230	Functional Analysis of the Arabidopsis PAL Gene Family in Plant Growth, Development and Response to Environmental Stress	Plant Physiology	2010	Junli Huang et al.	https://academic.oup.com/plphys/article/153/4/1526/6111247
		AT3G10340	Cold stress activates disease resistance in Arabidopsis thaliana through a salicylic acid dependent pathway	Plant,Cell &environment	2019	Zhenjiang Wu et al.	https://onlinelibrary.wiley.com/doi/10.1111/pce.13579
		AT3G20770	ETHYLENE INSENSITIVE3 and ETHYLENE INSENSITIVE3-LIKE1 repress SALICYLIC ACID INDUCTION DEFICIENT2 expression to negatively regulate plant innate immunity in Arabidopsis	the Plant Cell	2009	Huamin Chen et al.	https://academic.oup.com/plcell/article/21/8/2527/6095530
		AT2G27050	ETHYLENE INSENSITIVE3 and ETHYLENE INSENSITIVE3-LIKE1 repress SALICYLIC ACID INDUCTION DEFICIENT2 expression to negatively regulate plant innate immunity in Arabidopsis	the Plant Cell	2009	Huamin Chen et al.	https://academic.oup.com/plcell/article/21/8/2527/6095530
		AT3G20600	Copper ion Elicits Defense Response in Arabidopsis thaliana by Activating Salicylate- and Ethylene-Dependent Signaling Pathways	Molecular Plant	2015	HaifengLiu et al.	https://www.sciencedirect.com/science/article/pii/S1674205215003020?via%3Dihub
		AT5G10300	Salicylic acid, a multifaceted hormone to combat disease	Annual Review of Phytopathology	2009	Corina Vlot et al.	https://www.researchgate.net/publication/24375612_Salicylic_Acid_a_Multifaceted_Hormone_to_Combat_Disease
		AT2G23550	Salicylic acid, a multifaceted hormone to combat disease	Annual Review of Phytopathology	2009	Corina Vlot et al.	https://www.researchgate.net/publication/24375613_Salicylic_Acid_a_Multifaceted_Hormone_to_Combat_Disease
		AT2G23590	Salicylic acid, a multifaceted hormone to combat disease	Annual Review of Phytopathology	2009	Corina Vlot et al.	https://www.researchgate.net/publication/24375614_Salicylic_Acid_a_Multifaceted_Hormone_to_Combat_Disease
		AT3G29770	Salicylic acid, a multifaceted hormone to combat disease	Annual Review of Phytopathology	2009	Corina Vlot et al.	https://www.researchgate.net/publication/24375615_Salicylic_Acid_a_Multifaceted_Hormone_to_Combat_Disease
		AT4G09900	Salicylic acid, a multifaceted hormone to combat disease	Annual Review of Phytopathology	2009	Corina Vlot et al.	https://www.researchgate.net/publication/24375616_Salicylic_Acid_a_Multifaceted_Hormone_to_Combat_Disease
		AT1G26360	Salicylic acid, a multifaceted hormone to combat disease	Annual Review of Phytopathology	2009	Corina Vlot et al.	https://www.researchgate.net/publication/24375617_Salicylic_Acid_a_Multifaceted_Hormone_to_Combat_Disease
		AT1G33990	Salicylic acid, a multifaceted hormone to combat disease	Annual Review of Phytopathology	2009	Corina Vlot et al.	https://www.researchgate.net/publication/24375618_Salicylic_Acid_a_Multifaceted_Hormone_to_Combat_Disease
		AT1G69240	Salicylic acid, a multifaceted hormone to combat disease	Annual Review of Phytopathology	2009	Corina Vlot et al.	https://www.researchgate.net/publication/24375619_Salicylic_Acid_a_Multifaceted_Hormone_to_Combat_Disease
		AT2G23570	Salicylic acid, a multifaceted hormone to combat disease	Annual Review of Phytopathology	2009	Corina Vlot et al.	https://www.researchgate.net/publication/24375620_Salicylic_Acid_a_Multifaceted_Hormone_to_Combat_Disease
		AT4G37140	Salicylic acid, a multifaceted hormone to combat disease	Annual Review of Phytopathology	2009	Corina Vlot et al.	https://www.researchgate.net/publication/24375621_Salicylic_Acid_a_Multifaceted_Hormone_to_Combat_Disease
SALICYLIC ACID RECEPTOR		AT1G64280	NPR3 and NPR4 are receptors for the immune signal salicylic acid in plants	Nature	2012	Zheng Qing Fu et al.	https://www.nature.com/articles/nature11162
		AT5G45110	NPR3 and NPR4 are receptors for the immune signal salicylic acid in plants	Nature	2012	Zheng Qing Fu et al.	https://www.nature.com/articles/nature11163
		AT4G19660	NPR3 and NPR4 are receptors for the immune signal salicylic acid in plants	Nature	2012	Zheng Qing Fu et al.	https://www.nature.com/articles/nature11164
SALICYLIC ACID SIGNALING		AT5G33340	A central role of salicylic acid in plant disease resistance	Science	1994	T P Delaney et al.	https://pubmed.ncbi.nlm.nih.gov/17810266/
		AT1G07260	Methyl salicylate glucosylation regulates plant defense signaling and systemic acquired resistance	Plant Physiology	2019	Lu Chen et al.	https://pubmed.ncbi.nlm.nih.gov/30962291/
		AT2G26480	Modulation of plant salicylic acid-associated immune responses via glycosylation of dihydroxybenzoic acids	Plant Physiology	2018	Xu-xu Huang et al.	https://academic.oup.com/plphys/article/176/4/3103/6117090
		AT1G02450	NIMIN-1, NIMIN-2 and NIMIN-3, members of a novel family of proteins from Arabidopsis that interact with NPR1/NIM1, a key regulator of systemic acquired resistance in plants	Plant Molecular Biology	2001	Ralf R. Weigel et al.	https://www.proquest.com/openview/7f7572cb3e8c76ef463e7e9e1823215c/1?pq-origsite=gscholar&cbl=54149
		AT3G25882	NIMIN-1, NIMIN-2 and NIMIN-3, members of a novel family of proteins from Arabidopsis that interact with NPR1/NIM1, a key regulator of systemic acquired resistance in plants	Plant Molecular Biology	2001	Ralf R. Weigel et al.	https://www.proquest.com/openview/7f7572cb3e8c76ef463e7e9e1823215c/1?pq-origsite=gscholar&cbl=54149
		AT1G09415	NIMIN-1, NIMIN-2 and NIMIN-3, members of a novel family of proteins from Arabidopsis that interact with NPR1/NIM1, a key regulator of systemic acquired resistance in plants	Plant Molecular Biology	2001	Ralf R. Weigel et al.	https://www.proquest.com/openview/7f7572cb3e8c76ef463e7e9e1823215c/1?pq-origsite=gscholar&cbl=54149
		AT2G14610	Antagonistic Interaction between Auxin and SA Signaling Pathways Regulates Bacterial Infection through Lateral Root in Arabidopsis	Cell Reports	2020	XiangpeiKong et al.	https://www.sciencedirect.com/science/article/pii/S2211124720310457
		AT3G57260	Systemic acquired resistance	The Plant Cell	1996	JA Ryals et al.	https://www.ncbi.nlm.nih.gov/pmc/articles/PMC161316/
		AT1G75040	Cold stress activates disease resistance in Arabidopsis thaliana through a salicylic acid dependent pathway	Plant Functional Genomics	2019	Zhenjiang Wu et al.	https://www.researchgate.net/publication/333081846_Cold_stress_activates_disease_resistance_in_Arabidopsis_thaliana_through_a_salicylic_acid_dependent_pathway
		AT3G48090	The combined action of ENHANCED DISEASE SUSCEPTIBILITY1, PHYTOALEXIN DEFICIENT4 and SENESCENCE-ASSOCIATED101 promotes salicylic acid-mediated defenses to limit Fusarium graminearum infection in Arabidopsis thaliana	Molecular Plant-Microbe Interactions	2015	Ragiba Makandar et al.	https://www.researchgate.net/profile/Jane-Parker-4/publication/275525312_The_combined_action_of_ENHANCED_DISEASE_SUSCEPTIBILITY1_PHYTOALEXIN_DEFICIENT4_and_SENESCENCE-ASSOCIATED101_promotes_salicylic_acid-mediated_defenses_to_limit_Fusarium_graminearum_infection_in_Arabido/links/56ab7f8c08ae8f386569b86d/The-combined-action-of-ENHANCED-DISEASE-SUSCEPTIBILITY1-PHYTOALEXIN-DEFICIENT4-and-SENESCENCE-…
		AT3G52430	The combined action of ENHANCED DISEASE SUSCEPTIBILITY1, PHYTOALEXIN DEFICIENT4 and SENESCENCE-ASSOCIATED101 promotes salicylic acid-mediated defenses to limit Fusarium graminearum infection in Arabidopsis thaliana	Molecular Plant-Microbe Interactions	2015	Ragiba Makandar et al.	https://www.researchgate.net/profile/Jane-Parker-4/publication/275525312_The_combined_action_of_ENHANCED_DISEASE_SUSCEPTIBILITY1_PHYTOALEXIN_DEFICIENT4_and_SENESCENCE-ASSOCIATED101_promotes_salicylic_acid-mediated_defenses_to_limit_Fusarium_graminearum_infection_in_Arabido/links/56ab7f8c08ae8f386569b86d/The-combined-action-of-ENHANCED-DISEASE-SUSCEPTIBILITY1-PHYTOALEXIN-DEFICIENT4-and-SENESCENCE-…
		AT5G14930	The combined action of ENHANCED DISEASE SUSCEPTIBILITY1, PHYTOALEXIN DEFICIENT4 and SENESCENCE-ASSOCIATED101 promotes salicylic acid-mediated defenses to limit Fusarium graminearum infection in Arabidopsis thaliana	Molecular Plant-Microbe Interactions	2015	Ragiba Makandar et al.	https://www.researchgate.net/profile/Jane-Parker-4/publication/275525312_The_combined_action_of_ENHANCED_DISEASE_SUSCEPTIBILITY1_PHYTOALEXIN_DEFICIENT4_and_SENESCENCE-ASSOCIATED101_promotes_salicylic_acid-mediated_defenses_to_limit_Fusarium_graminearum_infection_in_Arabido/links/56ab7f8c08ae8f386569b86d/The-combined-action-of-ENHANCED-DISEASE-SUSCEPTIBILITY1-PHYTOALEXIN-DEFICIENT4-and-SENESCENCE-…
		AT4G18470	Identification and cloning of a negative regulator of systemic acquired resistance, SNI1, through a screen for suppressors of npr1-1	Cell Cambridge	1999	L.X.n et al.	https://eurekamag.com/research/003/164/003164551.php
		AT1G14410	Whirly transcription factors: defense gene regulation and beyond	Trends in Plant Science	2005	D Desveaux et al.	http://www.sciencedirect.com/science/article/pii/S1360138504002791
		AT2G04450	AtNUDX6, an ADP-ribose/NADH pyrophosphohydrolase in Arabidopsis, positively regulates NPR1-dependent salicylic acid signaling	Plant Physiology	2010	Kazuya Ishikawa et al.	https://academic.oup.com/plphys/article/152/4/2000/6108455
		AT2G19190	A re-elicitation assay to correlate flg22-signaling competency with ligand-induced endocytic degradation of the FLS2 receptor	Plant Endosomes	2014	Michelle E. Leslie et al.	https://link.springer.com/protocol/10.1007/978-1-4939-1420-3_12
		AT3G50470	The atypical resistance gene, RPW8, recruits components of basal defence for powdery mildew resistance in Arabidopsis	the Plant Journal	2005	Xiao, Shunyuan et al.	https://www.ingentaconnect.com/content/bsc/tpj/2005/00000042/00000001/art00008
		AT5G06950	The Arabidopsis NPR1/NIM1 protein enhances the DNA binding activity of a subgroup of the TGA family of bZIP transcription factors	the Plant Cell	2000	Charles Després et al.	https://academic.oup.com/plcell/article/12/2/279/6008748
		AT2G04880	The BTB/POZ domain of the Arabidopsis disease resistance protein NPR1 interacts with the repression domain of TGA2 to negate its function	the Plant Cell	2009	Patrick Boyle et al.	https://academic.oup.com/plcell/article/21/11/3700/6095672
		AT5G56270	Interaction of elicitor-induced DNA-binding proteins with elicitor response elements in the promoters of parsley PR1 genes	the EMBO Journal	1996	P. J. Rushton et al.	https://www.embopress.org/doi/abs/10.1002/j.1460-2075.1996.tb00953.x
		AT2G03340	Networks of WRKY transcription factors in defense signaling	Current Opinion in Plant Biology	2007	ThomasEulgem et al.	https://www.sciencedirect.com/science/article/abs/pii/S1369526607000751?via%3Dihub
		AT4G01250	Networks of WRKY transcription factors in defense signaling	Current Opinion in Plant Biology	2007	ThomasEulgem et al.	https://www.sciencedirect.com/science/article/abs/pii/S1369526607000751?via%3Dihub
		AT4G23550	Networks of WRKY transcription factors in defense signaling	Current Opinion in Plant Biology	2007	ThomasEulgem et al.	https://www.sciencedirect.com/science/article/abs/pii/S1369526607000751?via%3Dihub
		AT2G38470	Networks of WRKY transcription factors in defense signaling	Current Opinion in Plant Biology	2007	ThomasEulgem et al.	https://www.sciencedirect.com/science/article/abs/pii/S1369526607000751?via%3Dihub
		AT5G45260	Networks of WRKY transcription factors in defense signaling	Current Opinion in Plant Biology	2007	ThomasEulgem et al.	https://www.sciencedirect.com/science/article/abs/pii/S1369526607000751?via%3Dihub
		AT2G30250	Networks of WRKY transcription factors in defense signaling	Current Opinion in Plant Biology	2007	ThomasEulgem et al.	https://www.sciencedirect.com/science/article/abs/pii/S1369526607000751?via%3Dihub
		AT2G24570	Networks of WRKY transcription factors in defense signaling	Current Opinion in Plant Biology	2007	ThomasEulgem et al.	https://www.sciencedirect.com/science/article/abs/pii/S1369526607000751?via%3Dihub
		AT4G31550	Networks of WRKY transcription factors in defense signaling	Current Opinion in Plant Biology	2007	ThomasEulgem et al.	https://www.sciencedirect.com/science/article/abs/pii/S1369526607000751?via%3Dihub
		AT3G56400	NPR1 modulates cross-talk between salicylate- and jasmonate-dependent defense pathways through a novel function in the cytosol	the Plant Cell	2003	Steven H. Spoel et al.	https://academic.oup.com/plcell/article/15/3/760/6009916
		AT4G31800	Networks of WRKY transcription factors in defense signaling	Current Opinion in Plant Biology	2007	ThomasEulgem et al.	https://www.sciencedirect.com/science/article/abs/pii/S1369526607000751?via%3Dihub
		AT5G22570	Arabidopsis WRKY38 and WRKY62 transcription factors interact with histone deacetylase 19 in basal defense	the Plant Cell	2008	Kang-Chang Kim et al.	https://academic.oup.com/plcell/article/20/9/2357/6092514
		AT5G01900	Arabidopsis WRKY38 and WRKY62 transcription factors interact with histone deacetylase 19 in basal defense	the Plant Cell	2008	Kang-Chang Kim et al.	https://academic.oup.com/plcell/article/20/9/2357/6092514
		AT4G23810	Networks of WRKY transcription factors in defense signaling	Current Opinion in Plant Biology	2007	ThomasEulgem et al.	https://www.sciencedirect.com/science/article/abs/pii/S1369526607000751?via%3Dihub
		AT2G40750	Networks of WRKY transcription factors in defense signaling	Current Opinion in Plant Biology	2007	ThomasEulgem et al.	https://www.sciencedirect.com/science/article/abs/pii/S1369526607000751?via%3Dihub
		AT3G01080	Networks of WRKY transcription factors in defense signaling	Current Opinion in Plant Biology	2007	ThomasEulgem et al.	https://www.sciencedirect.com/science/article/abs/pii/S1369526607000751?via%3Dihub
		AT2G21900	Networks of WRKY transcription factors in defense signaling	Current Opinion in Plant Biology	2007	ThomasEulgem et al.	https://www.sciencedirect.com/science/article/abs/pii/S1369526607000751?via%3Dihub
		AT1G80590	Networks of WRKY transcription factors in defense signaling	Current Opinion in Plant Biology	2007	ThomasEulgem et al.	https://www.sciencedirect.com/science/article/abs/pii/S1369526607000751?via%3Dihub
		AT1G80840	Networks of WRKY transcription factors in defense signaling	Current Opinion in Plant Biology	2007	ThomasEulgem et al.	https://www.sciencedirect.com/science/article/abs/pii/S1369526607000751?via%3Dihub
		AT3G22370	Salicylic acid regulation of respiration in higher plants: Alternative oxidase expression	the Plant Cell	1992	D. M. Rhoads et al.	https://academic.oup.com/plcell/article/4/9/1131/5984440
		AT3G22360	Salicylic acid regulation of respiration in higher plants: Alternative oxidase expression	the Plant Cell	1992	D. M. Rhoads et al.	https://academic.oup.com/plcell/article/4/9/1131/5984441
		AT3G27620	Salicylic acid regulation of respiration in higher plants: Alternative oxidase expression	the Plant Cell	1992	D. M. Rhoads et al.	https://academic.oup.com/plcell/article/4/9/1131/5984442
		AT4G38130	Arabidopsis WRKY38 and WRKY62 transcription factors interact with histone deacetylase 19 in basal defense	Current Opinion in Plant Biology	2007	ThomasEulgem et al.	https://www.sciencedirect.com/science/article/abs/pii/S1369526607000751?via%3Dihub
		AT5G48485	An abietane diterpenoid is a potent activator of systemic acquired resistance	the Plant Journal	2012	R Chaturvedi et al.	https://onlinelibrary.wiley.com/doi/full/10.1111/j.1365-313X.2012.04981.x
		AT5G65600	A lectin receptor-like kinase mediates pattern-triggered salicylic acid signaling	Plant Physiology	2017	Xuming Luo et al.	https://academic.oup.com/plphys/article/174/4/2501/6117678
		AT4G27260	Dual regulation role of GH3.5 in salicylic acid and auxin signaling during Arabidopsis-Pseudomonas syringae interaction	Plant Physiology	2007	Zhongqin Zhang et al.	https://academic.oup.com/plphys/article/145/2/450/6107086
POLYPEPTIDE		AT2G27250	The sequence flanking the N-terminus of the CLV3 peptide is critical for its cleavage and activity in stem cell regulation in Arabidopsis	BMC Plant Biology	2013	Ting-Ting Xu et al.	https://link.springer.com/article/10.1186/1471-2229-13-225
		AT1G73165	CLE Peptide Signaling and Crosstalk with Phytohormones and Environmental Stimuli	Plant Science	2016	Guodong Wang et al.	https://www.frontiersin.org/articles/10.3389/fpls.2015.01211/full
		AT4G18510	Comprehensive analysis of CLE polypeptide signaling gene expression and over-expression activity in Arabidopsis	Plant Physiology	2010	JiHyung Jun et al.	https://academic.oup.com/plphys/article/154/4/1721/6108667
		AT1G06225	CLE Peptide Signaling and Crosstalk with Phytohormones and Environmental Stimuli	Plant Science	2016	Guodong Wang et al.	https://www.frontiersin.org/articles/10.3389/fpls.2015.01211/full
		AT2G31081	CLE Peptide Signaling and Crosstalk with Phytohormones and Environmental Stimuli	Plant Science	2016	Guodong Wang et al.	https://www.frontiersin.org/articles/10.3389/fpls.2015.01212/full
		AT2G31083	Comprehensive analysis of CLE polypeptide signaling gene expression and over-expression activity in Arabidopsis	Plant Physiology	2010	JiHyung Jun et al.	https://academic.oup.com/plphys/article/154/4/1721/6108667
		AT2G31085	Comprehensive analysis of CLE polypeptide signaling gene expression and over-expression activity in Arabidopsis	Plant Physiology	2010	JiHyung Jun et al.	https://academic.oup.com/plphys/article/154/4/1721/6108667
		AT2G31082	CLE Peptide Signaling and Crosstalk with Phytohormones and Environmental Stimuli	Plant Science	2016	Guodong Wang et al.	https://www.frontiersin.org/articles/10.3389/fpls.2015.01211/full
		AT1G67775	Regulation of Arabidopsis Embryo and Endosperm Development by the Polypeptide Signaling Molecule CLE8	the Plant Cell	2012	Elisa Fiume et al.	http://www.onacademic.com/detail/journal_1000038615469810_86c0.html
		AT1G26600	CLE9 peptide-induced stomatal closure is mediated by abscisic acid, hydrogen peroxide, and nitric oxide in Arabidopsis thaliana	Plant,Cell &environment	2019	Zhang Luosha et al.	https://d.wanfangdata.com.cn/periodical/ChlQZXJpb2RpY2FsRW5nTmV3UzIwMjEwMzAyEiA0NzU1MTZkYWRlNjQ0ZWFkZWMxNGMzY2Q4NDJmNzQyMRoIenBoaTF0Mjc%3D
		AT1G69320	Comprehensive analysis of CLE polypeptide signaling gene expression and over-expression activity in Arabidopsis	Plant Physiology	2010	JiHyung Jun et al.	https://academic.oup.com/plphys/article/154/4/1721/6108667
		AT1G49005	Comprehensive analysis of CLE polypeptide signaling gene expression and over-expression activity in Arabidopsis	Plant Physiology	2010	JiHyung Jun et al.	https://academic.oup.com/plphys/article/154/4/1721/6108667
		AT1G68795	CLE Peptide Signaling and Crosstalk with Phytohormones and Environmental Stimuli	Plant Science	2016	Guodong Wang et al.	https://www.frontiersin.org/articles/10.3389/fpls.2015.01211/full
		AT1G73965	Comprehensive analysis of CLE polypeptide signaling gene expression and over-expression activity in Arabidopsis	Plant Physiology	2010	JiHyung Jun et al.	https://academic.oup.com/plphys/article/154/4/1721/6108667
		AT1G63245	Comprehensive analysis of CLE polypeptide signaling gene expression and over-expression activity in Arabidopsis	Plant Physiology	2010	JiHyung Jun et al.	https://academic.oup.com/plphys/article/154/4/1721/6108667
		AT2G01505	Comprehensive analysis of CLE polypeptide signaling gene expression and over-expression activity in Arabidopsis	Plant Physiology	2010	JiHyung Jun et al.	https://academic.oup.com/plphys/article/154/4/1721/6108667
		AT1G70895	CLE Peptide Signaling and Crosstalk with Phytohormones and Environmental Stimuli	Plant Science	2016	Guodong Wang et al.	https://www.frontiersin.org/articles/10.3389/fpls.2015.01211/full
		AT1G66145	Comprehensive analysis of CLE polypeptide signaling gene expression and over-expression activity in Arabidopsis	Plant Physiology	2010	JiHyung Jun et al.	https://academic.oup.com/plphys/article/154/4/1721/6108667
		AT3G24225	CLE19 expressed in the embryo regulates both cotyledon establishment and endosperm development in Arabidopsis	Journal of Experimental Botany	2015	Ting-Ting Xu et al.	https://academic.oup.com/jxb/article/66/17/5217/541603
		AT1G05065	Comprehensive analysis of CLE polypeptide signaling gene expression and over-expression activity in Arabidopsis	Plant Signaling & Behavior	2010	Elisa Fiume et al.	https://www.tandfonline.com/doi/full/10.4161/psb.6.3.14553
		AT5G64800	Comprehensive analysis of CLE polypeptide signaling gene expression and over-expression activity in Arabidopsis	Plant Signaling & Behavior	2010	Elisa Fiume et al.	https://www.tandfonline.com/doi/full/10.4161/psb.6.3.14553
		AT5G12235	Comprehensive analysis of CLE polypeptide signaling gene expression and over-expression activity in Arabidopsis	Plant Signaling & Behavior	2010	Elisa Fiume et al.	https://www.tandfonline.com/doi/full/10.4161/psb.6.3.14553
		AT3G28455	Comprehensive analysis of CLE polypeptide signaling gene expression and over-expression activity in Arabidopsis	Plant Signaling & Behavior	2010	Elisa Fiume et al.	https://www.tandfonline.com/doi/full/10.4161/psb.6.3.14553
		AT1G69970	CLE Peptide Signaling and Crosstalk with Phytohormones and Environmental Stimuli	Plant Science	2016	Guodong Wang et al.	https://www.frontiersin.org/articles/10.3389/fpls.2015.01211/full
		AT3G25905	CLE Peptide Signaling and Crosstalk with Phytohormones and Environmental Stimuli	Plant Science	2016	Guodong Wang et al.	https://www.frontiersin.org/articles/10.3389/fpls.2015.01211/full
		AT5G12990	CLE Peptide Signaling and Crosstalk with Phytohormones and Environmental Stimuli	Plant Science	2016	Guodong Wang et al.	https://www.frontiersin.org/articles/10.3389/fpls.2015.01211/full
		AT3G24770	CLE Peptide Signaling and Crosstalk with Phytohormones and Environmental Stimuli	Plant Science	2016	Guodong Wang et al.	https://www.frontiersin.org/articles/10.3389/fpls.2015.01211/full
		AT2G34925	Gain-of-Function Phenotypes of Many CLV3/ESR Genes, Including Four New Family Members, Correlate with Tandem Variations in the Conserved CLE Domain	Biological Science	2006	Timothy J. Strabala et al.	https://www.researchgate.net/publication/7288341_Gain-of-function_phenotypes_of_many_CLAVATA3ESR_genes_including_four_new_family_members_correlate_with_tandem_variations_in_the_conserved_CLAVATA3ESR_domain
		AT1G25425	Gain-of-Function Phenotypes of Many CLV3/ESR Genes, Including Four New Family Members, Correlate with Tandem Variations in the Conserved CLE Domain	Biological Science	2006	Timothy J. Strabala et al.	https://www.researchgate.net/publication/7288341_Gain-of-function_phenotypes_of_many_CLAVATA3ESR_genes_including_four_new_family_members_correlate_with_tandem_variations_in_the_conserved_CLAVATA3ESR_domain
		AT4G13195	Gain-of-Function Phenotypes of Many CLV3/ESR Genes, Including Four New Family Members, Correlate with Tandem Variations in the Conserved CLE Domain	Biological Science	2006	Timothy J. Strabala et al.	https://www.researchgate.net/publication/7288341_Gain-of-function_phenotypes_of_many_CLAVATA3ESR_genes_including_four_new_family_members_correlate_with_tandem_variations_in_the_conserved_CLAVATA3ESR_domain
		AT1G69588	Gain-of-Function Phenotypes of Many CLV3/ESR Genes, Including Four New Family Members, Correlate with Tandem Variations in the Conserved CLE Domain	Biological Science	2006	Timothy J. Strabala et al.	https://www.researchgate.net/publication/7288341_Gain-of-function_phenotypes_of_many_CLAVATA3ESR_genes_including_four_new_family_members_correlate_with_tandem_variations_in_the_conserved_CLAVATA3ESR_domain
		AT5G64900	An endogenous peptide signal in Arabidopsis activates components of the innate immune response	Proceedings of the National Academy of Sciences of the United States of America	2006	Alisa Huffaker et al.	https://www.pnas.org/content/103/26/10098
		AT5G64890	An endogenous peptide signal in Arabidopsis activates components of the innate immune response	Proceedings of the National Academy of Sciences of the United States of America	2006	Alisa Huffaker et al.	https://www.pnas.org/content/103/26/10098
		AT5G64905	AtPep3 is a hormone-like peptide that plays a role in the salinity stress tolerance of plants	Proceedings of the National Academy of Sciences of the United States of America	2018	Kentaro Nakaminami et al.	https://www.pnas.org/content/115/22/5810
		AT5G09980	An endogenous peptide signal in Arabidopsis activates components of the innate immune response	Proceedings of the National Academy of Sciences of the United States of America	2006	Alisa Huffaker et al.	https://www.pnas.org/content/103/26/10098
		AT5G09990	An endogenous peptide signal in Arabidopsis activates components of the innate immune response	Proceedings of the National Academy of Sciences of the United States of America	2006	Alisa Huffaker et al.	https://www.pnas.org/content/103/26/10098
		AT2G22000	An endogenous peptide signal in Arabidopsis activates components of the innate immune response	Proceedings of the National Academy of Sciences of the United States of America	2006	Alisa Huffaker et al.	https://www.pnas.org/content/103/26/10098
		AT5G20690	Cysteine-rich peptides promote interspecific genetic isolation in Arabidopsis	Science	2019	Sheng Zhong et al.	https://www.researchgate.net/publication/333501107_Cysteine-rich_peptides_promote_interspecific_genetic_isolation_in_Arabidopsis
		AT5G43285	Cysteine-rich peptides promote interspecific genetic isolation in Arabidopsis	Science	2019	Sheng Zhong et al.	https://www.researchgate.net/publication/333501107_Cysteine-rich_peptides_promote_interspecific_genetic_isolation_in_Arabidopsis
		AT5G43510	Cysteine-rich peptides promote interspecific genetic isolation in Arabidopsis	Science	2019	Sheng Zhong et al.	https://www.researchgate.net/publication/333501107_Cysteine-rich_peptides_promote_interspecific_genetic_isolation_in_Arabidopsis
		AT5G43513	Cysteine-rich peptides promote interspecific genetic isolation in Arabidopsis	Science	2019	Sheng Zhong et al.	https://www.researchgate.net/publication/333501107_Cysteine-rich_peptides_promote_interspecific_genetic_isolation_in_Arabidopsis
		AT5G43518	Cysteine-rich peptides promote interspecific genetic isolation in Arabidopsis	Science	2019	Sheng Zhong et al.	https://www.researchgate.net/publication/333501107_Cysteine-rich_peptides_promote_interspecific_genetic_isolation_in_Arabidopsis
		AT5G43525	Cysteine-rich peptides promote interspecific genetic isolation in Arabidopsis	Science	2019	Sheng Zhong et al.	https://www.researchgate.net/publication/333501107_Cysteine-rich_peptides_promote_interspecific_genetic_isolation_in_Arabidopsis
		AT5G43516	Cysteine-rich peptides promote interspecific genetic isolation in Arabidopsis	Science	2019	Sheng Zhong et al.	https://www.researchgate.net/publication/333501107_Cysteine-rich_peptides_promote_interspecific_genetic_isolation_in_Arabidopsis
		AT4G08869	Cysteine-rich peptides promote interspecific genetic isolation in Arabidopsis	Science	2019	Sheng Zhong et al.	https://www.researchgate.net/publication/333501107_Cysteine-rich_peptides_promote_interspecific_genetic_isolation_in_Arabidopsis
		AT4G08875	Cysteine-rich peptides promote interspecific genetic isolation in Arabidopsis	Science	2019	Sheng Zhong et al.	https://www.researchgate.net/publication/333501107_Cysteine-rich_peptides_promote_interspecific_genetic_isolation_in_Arabidopsis
		AT1G13590	Disruption and overexpression of Arabidopsis phytosulfokine receptor gene affects cellular longevity and potential for growth	Plant Physiology	2006	Yoshikatsu Matsubayashi et al.	https://academic.oup.com/plphys/article/142/1/45/6106411
		AT2G22860	Disruption and overexpression of Arabidopsis phytosulfokine receptor gene affects cellular longevity and potential for growth	Plant Physiology	2006	Yoshikatsu Matsubayashi et al.	https://academic.oup.com/plphys/article/142/1/45/6106411
		AT3G44735	Disruption and overexpression of Arabidopsis phytosulfokine receptor gene affects cellular longevity and potential for growth	Plant Physiology	2006	Yoshikatsu Matsubayashi et al.	https://academic.oup.com/plphys/article/142/1/45/6106411
		AT3G49780	Disruption and overexpression of Arabidopsis phytosulfokine receptor gene affects cellular longevity and potential for growth	Plant Physiology	2006	Yoshikatsu Matsubayashi et al.	https://academic.oup.com/plphys/article/142/1/45/6106411
		AT5G65870	Disruption and overexpression of Arabidopsis phytosulfokine receptor gene affects cellular longevity and potential for growth	Plant Physiology	2006	Yoshikatsu Matsubayashi et al.	https://academic.oup.com/plphys/article/142/1/45/6106411
		AT4G37720	Phytosulfokine stimulates somatic embryogenesis in Cryptomeria japonica	Plant and Cell Physiology	2003	Tomohiro Igasaki et al.	https://academic.oup.com/pcp/article/44/12/1412/1830859
		AT5G60810	Secreted peptide signals required for maintenance of root stem cell niche in Arabidopsis	Science	2010	Matsuzaki Y et al.	http://europepmc.org/article/MED/20798316
		AT1G13620	Secreted peptide signals required for maintenance of root stem cell niche in Arabidopsis	Science	2010	Matsuzaki Y et al.	http://europepmc.org/article/MED/20798316
		AT2G04025	Secreted peptide signals required for maintenance of root stem cell niche in Arabidopsis	Science	2010	Matsuzaki Y et al.	http://europepmc.org/article/MED/20798316
		AT3G30350	Secreted peptide signals required for maintenance of root stem cell niche in Arabidopsis	Science	2010	Matsuzaki Y et al.	http://europepmc.org/article/MED/20798316
		AT5G51451	Secreted peptide signals required for maintenance of root stem cell niche in Arabidopsis	Science	2010	Matsuzaki Y et al.	http://europepmc.org/article/MED/20798316
		AT4G16515	Secreted peptide signals required for maintenance of root stem cell niche in Arabidopsis	Science	2010	Matsuzaki Y et al.	http://europepmc.org/article/MED/20798316
		AT3G02240	Secreted peptide signals required for maintenance of root stem cell niche in Arabidopsis	Science	2010	Matsuzaki Y et al.	http://europepmc.org/article/MED/20798316
		AT2G03830	Secreted peptide signals required for maintenance of root stem cell niche in Arabidopsis	Science	2010	Matsuzaki Y et al.	http://europepmc.org/article/MED/20798316
		AT5G64770	Secreted peptide signals required for maintenance of root stem cell niche in Arabidopsis	Science	2010	Matsuzaki Y et al.	http://europepmc.org/article/MED/20798316
		AT1G02900	A Comprehensive Analysis of RALF Proteins in Green Plants Suggests There Are Two Distinct Functional Groups	Plant Science	2017	Liam Campbell et al.	https://www.frontiersin.org/articles/10.3389/fpls.2017.00037/full
		AT1G23145	A Comprehensive Analysis of RALF Proteins in Green Plants Suggests There Are Two Distinct Functional Groups	Plant Science	2017	Liam Campbell et al.	https://www.frontiersin.org/articles/10.3389/fpls.2017.00037/full
		AT1G23147	A Comprehensive Analysis of RALF Proteins in Green Plants Suggests There Are Two Distinct Functional Groups	Plant Science	2017	Liam Campbell et al.	https://www.frontiersin.org/articles/10.3389/fpls.2017.00037/full
		AT1G28270	A Comprehensive Analysis of RALF Proteins in Green Plants Suggests There Are Two Distinct Functional Groups	Plant Science	2017	Liam Campbell et al.	https://www.frontiersin.org/articles/10.3389/fpls.2017.00037/full
		AT1G35467	A Comprehensive Analysis of RALF Proteins in Green Plants Suggests There Are Two Distinct Functional Groups	Plant Science	2017	Liam Campbell et al.	https://www.frontiersin.org/articles/10.3389/fpls.2017.00037/full
		AT1G60625	A Comprehensive Analysis of RALF Proteins in Green Plants Suggests There Are Two Distinct Functional Groups	Plant Science	2017	Liam Campbell et al.	https://www.frontiersin.org/articles/10.3389/fpls.2017.00037/full
		AT1G60815	A Comprehensive Analysis of RALF Proteins in Green Plants Suggests There Are Two Distinct Functional Groups	Plant Science	2017	Liam Campbell et al.	https://www.frontiersin.org/articles/10.3389/fpls.2017.00037/full
		AT1G61563	A Comprehensive Analysis of RALF Proteins in Green Plants Suggests There Are Two Distinct Functional Groups	Plant Science	2017	Liam Campbell et al.	https://www.frontiersin.org/articles/10.3389/fpls.2017.00037/full
		AT1G61566	A Comprehensive Analysis of RALF Proteins in Green Plants Suggests There Are Two Distinct Functional Groups	Plant Science	2017	Liam Campbell et al.	https://www.frontiersin.org/articles/10.3389/fpls.2017.00037/full
		AT2G19020	A Comprehensive Analysis of RALF Proteins in Green Plants Suggests There Are Two Distinct Functional Groups	Plant Science	2017	Liam Campbell et al.	https://www.frontiersin.org/articles/10.3389/fpls.2017.00037/full
		AT2G19030	A Comprehensive Analysis of RALF Proteins in Green Plants Suggests There Are Two Distinct Functional Groups	Plant Science	2017	Liam Campbell et al.	https://www.frontiersin.org/articles/10.3389/fpls.2017.00037/full
		AT2G19040	A Comprehensive Analysis of RALF Proteins in Green Plants Suggests There Are Two Distinct Functional Groups	Plant Science	2017	Liam Campbell et al.	https://www.frontiersin.org/articles/10.3389/fpls.2017.00037/full
		AT2G19045	A Comprehensive Analysis of RALF Proteins in Green Plants Suggests There Are Two Distinct Functional Groups	Plant Science	2017	Liam Campbell et al.	https://www.frontiersin.org/articles/10.3389/fpls.2017.00037/full
		AT2G20660	A Comprehensive Analysis of RALF Proteins in Green Plants Suggests There Are Two Distinct Functional Groups	Plant Science	2017	Liam Campbell et al.	https://www.frontiersin.org/articles/10.3389/fpls.2017.00037/full
		AT2G22055	A Comprehensive Analysis of RALF Proteins in Green Plants Suggests There Are Two Distinct Functional Groups	Plant Science	2017	Liam Campbell et al.	https://www.frontiersin.org/articles/10.3389/fpls.2017.00037/full
		AT2G32835	A Comprehensive Analysis of RALF Proteins in Green Plants Suggests There Are Two Distinct Functional Groups	Plant Science	2017	Liam Campbell et al.	https://www.frontiersin.org/articles/10.3389/fpls.2017.00037/full
		AT2G32890	A Comprehensive Analysis of RALF Proteins in Green Plants Suggests There Are Two Distinct Functional Groups	Plant Science	2017	Liam Campbell et al.	https://www.frontiersin.org/articles/10.3389/fpls.2017.00037/full
		AT2G33130	A Comprehensive Analysis of RALF Proteins in Green Plants Suggests There Are Two Distinct Functional Groups	Plant Science	2017	Liam Campbell et al.	https://www.frontiersin.org/articles/10.3389/fpls.2017.00037/full
		AT2G33775	A Comprehensive Analysis of RALF Proteins in Green Plants Suggests There Are Two Distinct Functional Groups	Plant Science	2017	Liam Campbell et al.	https://www.frontiersin.org/articles/10.3389/fpls.2017.00037/full
		AT2G34825	A Comprehensive Analysis of RALF Proteins in Green Plants Suggests There Are Two Distinct Functional Groups	Plant Science	2017	Liam Campbell et al.	https://www.frontiersin.org/articles/10.3389/fpls.2017.00037/full
		AT3G04735	A Comprehensive Analysis of RALF Proteins in Green Plants Suggests There Are Two Distinct Functional Groups	Plant Science	2017	Liam Campbell et al.	https://www.frontiersin.org/articles/10.3389/fpls.2017.00037/full
		AT3G05490	A Comprehensive Analysis of RALF Proteins in Green Plants Suggests There Are Two Distinct Functional Groups	Plant Science	2017	Liam Campbell et al.	https://www.frontiersin.org/articles/10.3389/fpls.2017.00037/full
		AT3G16570	A Comprehensive Analysis of RALF Proteins in Green Plants Suggests There Are Two Distinct Functional Groups	Plant Science	2017	Liam Campbell et al.	https://www.frontiersin.org/articles/10.3389/fpls.2017.00037/full
		AT3G23805	A Comprehensive Analysis of RALF Proteins in Green Plants Suggests There Are Two Distinct Functional Groups	Plant Science	2017	Liam Campbell et al.	https://www.frontiersin.org/articles/10.3389/fpls.2017.00037/full
		AT3G25165	A Comprehensive Analysis of RALF Proteins in Green Plants Suggests There Are Two Distinct Functional Groups	Plant Science	2017	Liam Campbell et al.	https://www.frontiersin.org/articles/10.3389/fpls.2017.00037/full
		AT3G25170	A Comprehensive Analysis of RALF Proteins in Green Plants Suggests There Are Two Distinct Functional Groups	Plant Science	2017	Liam Campbell et al.	https://www.frontiersin.org/articles/10.3389/fpls.2017.00037/full
		AT3G29780	A Comprehensive Analysis of RALF Proteins in Green Plants Suggests There Are Two Distinct Functional Groups	Plant Science	2017	Liam Campbell et al.	https://www.frontiersin.org/articles/10.3389/fpls.2017.00037/full
		AT4G11510	A Comprehensive Analysis of RALF Proteins in Green Plants Suggests There Are Two Distinct Functional Groups	Plant Science	2017	Liam Campbell et al.	https://www.frontiersin.org/articles/10.3389/fpls.2017.00037/full
		AT4G11653	A Comprehensive Analysis of RALF Proteins in Green Plants Suggests There Are Two Distinct Functional Groups	Plant Science	2017	Liam Campbell et al.	https://www.frontiersin.org/articles/10.3389/fpls.2017.00037/full
		AT4G13075	A Comprehensive Analysis of RALF Proteins in Green Plants Suggests There Are Two Distinct Functional Groups	Plant Science	2017	Liam Campbell et al.	https://www.frontiersin.org/articles/10.3389/fpls.2017.00037/full
		AT4G13950	A Comprehensive Analysis of RALF Proteins in Green Plants Suggests There Are Two Distinct Functional Groups	Plant Science	2017	Liam Campbell et al.	https://www.frontiersin.org/articles/10.3389/fpls.2017.00037/full
		AT4G14010	A Comprehensive Analysis of RALF Proteins in Green Plants Suggests There Are Two Distinct Functional Groups	Plant Science	2017	Liam Campbell et al.	https://www.frontiersin.org/articles/10.3389/fpls.2017.00037/full
		AT4G15800	A Comprehensive Analysis of RALF Proteins in Green Plants Suggests There Are Two Distinct Functional Groups	Plant Science	2017	Liam Campbell et al.	https://www.frontiersin.org/articles/10.3389/fpls.2017.00037/full
		AT5G67070	A Comprehensive Analysis of RALF Proteins in Green Plants Suggests There Are Two Distinct Functional Groups	Plant Science	2017	Liam Campbell et al.	https://www.frontiersin.org/articles/10.3389/fpls.2017.00037/full
		AT2G20875	Differential Effects of Peptides Stomagen, EPF1, and EPF2 on Activation of the MAP Kinase MPK6 and the SPCH Protein Level	Plant and Cell Physiology	2013	Pawan Kumar Jewaria et al.	https://academic.oup.com/pcp/article/54/8/1253/1872819
		AT1G34245	Differential Effects of Peptides Stomagen, EPF1, and EPF2 on Activation of the MAP Kinase MPK6 and the SPCH Protein Level	Plant and Cell Physiology	2013	Pawan Kumar Jewaria et al.	https://academic.oup.com/pcp/article/54/8/1253/1872819
		AT5G10310	Evolutionary relationship and structural characterization of the EPF/EPFL gene family	Plos One	2013	Naoki Takata et al.	https://journals.plos.org/plosone/article?id=10.1371/journal.pone.0065183
		AT4G37810	Evolutionary relationship and structural characterization of the EPF/EPFL gene family	Plos One	2013	Naoki Takata et al.	https://journals.plos.org/plosone/article?id=10.1371/journal.pone.0065183
		AT3G13898	Evolutionary relationship and structural characterization of the EPF/EPFL gene family	Plos One	2013	Naoki Takata et al.	https://journals.plos.org/plosone/article?id=10.1371/journal.pone.0065183
		AT4G14723	Evolutionary relationship and structural characterization of the EPF/EPFL gene family	Plos One	2013	Naoki Takata et al.	https://journals.plos.org/plosone/article?id=10.1371/journal.pone.0065183
		AT3G22820	Evolutionary relationship and structural characterization of the EPF/EPFL gene family	Plos One	2013	Naoki Takata et al.	https://journals.plos.org/plosone/article?id=10.1371/journal.pone.0065183
		AT2G30370	Evolutionary relationship and structural characterization of the EPF/EPFL gene family	Plos One	2013	Naoki Takata et al.	https://journals.plos.org/plosone/article?id=10.1371/journal.pone.0065183
		AT1G71866	Evolutionary relationship and structural characterization of the EPF/EPFL gene family	Plos One	2013	Naoki Takata et al.	https://journals.plos.org/plosone/article?id=10.1371/journal.pone.0065183
		AT1G80133	Evolutionary relationship and structural characterization of the EPF/EPFL gene family	Plos One	2013	Naoki Takata et al.	https://journals.plos.org/plosone/article?id=10.1371/journal.pone.0065183
		AT4G12970	Evolutionary relationship and structural characterization of the EPF/EPFL gene family	Plos One	2013	Naoki Takata et al.	https://journals.plos.org/plosone/article?id=10.1371/journal.pone.0065183
		AT1G68765	The EPIP Peptide of INFLORESCENCE DEFICIENT IN ABSCISSION Is Sufficient to Induce Abscission in Arabidopsis through the Receptor-Like Kinases HAESA and HAESA-LIKE2	the Plant Cell	2008	Grethe-Elisabeth Stenvik et al.	https://academic.oup.com/plcell/article/20/7/1805/6092394
		AT3G25655	The EPIP Peptide of INFLORESCENCE DEFICIENT IN ABSCISSION Is Sufficient to Induce Abscission in Arabidopsis through the Receptor-Like Kinases HAESA and HAESA-LIKE2	the Plant Cell	2008	Grethe-Elisabeth Stenvik et al.	https://academic.oup.com/plcell/article/20/7/1805/6092394
		AT5G64667	The EPIP Peptide of INFLORESCENCE DEFICIENT IN ABSCISSION Is Sufficient to Induce Abscission in Arabidopsis through the Receptor-Like Kinases HAESA and HAESA-LIKE2	the Plant Cell	2008	Grethe-Elisabeth Stenvik et al.	https://academic.oup.com/plcell/article/20/7/1805/6092394
		AT5G09805	The EPIP Peptide of INFLORESCENCE DEFICIENT IN ABSCISSION Is Sufficient to Induce Abscission in Arabidopsis through the Receptor-Like Kinases HAESA and HAESA-LIKE2	the Plant Cell	2008	Grethe-Elisabeth Stenvik et al.	https://academic.oup.com/plcell/article/20/7/1805/6092394
		AT3G18715	The EPIP Peptide of INFLORESCENCE DEFICIENT IN ABSCISSION Is Sufficient to Induce Abscission in Arabidopsis through the Receptor-Like Kinases HAESA and HAESA-LIKE2	the Plant Cell	2008	Grethe-Elisabeth Stenvik et al.	https://academic.oup.com/plcell/article/20/7/1805/6092394
		AT1G76952	The EPIP Peptide of INFLORESCENCE DEFICIENT IN ABSCISSION Is Sufficient to Induce Abscission in Arabidopsis through the Receptor-Like Kinases HAESA and HAESA-LIKE2	the Plant Cell	2008	Grethe-Elisabeth Stenvik et al.	https://academic.oup.com/plcell/article/20/7/1805/6092394
		AT5G05300	The IDA/IDA-LIKE and PIP/PIP-LIKE gene families in Arabidopsis: phylogenetic relationship, expression patterns and transcriptional effect of the PIPL3 peptide	Journal of Experimental Botany	2015	Ane Kjersti Vie et al.	https://academic.oup.com/jxb/article/66/17/5351/541434
		AT3G10930	The IDA/IDA-LIKE and PIP/PIP-LIKE gene families in Arabidopsis: phylogenetic relationship, expression patterns and transcriptional effect of the PIPL3 peptide	Journal of Experimental Botany	2015	Ane Kjersti Vie et al.	https://academic.oup.com/jxb/article/66/17/5351/541434
		AT3G61430	Secreted Peptide PIP1 Induces Stomatal Closure by Activation of Guard Cell Anion Channels in Arabidopsis	Plant Science	2020	Jianlin Shen et al.	https://www.researchgate.net/publication/342770780_Secreted_Peptide_PIP1_Induces_Stomatal_Closure_by_Activation_of_Guard_Cell_Anion_Channels_in_Arabidopsis
		AT4G37295	Lateral Inhibition by a Peptide Hormone-Receptor Cascade during Arabidopsis Lateral Root Founder Cell Formation	Developmental Cell	2018	Koichi Toyokura et al.	https://www.researchgate.net/publication/329815967_Lateral_Inhibition_by_a_Peptide_Hormone-Receptor_Cascade_during_Arabidopsis_Lateral_Root_Founder_Cell_Formation
MELATONIN BIOSYNTHESIS		AT2G20340	Biochemical evaluation of the decarboxylation and decarboxylation-deamination activities of plant aromatic amino acid decarboxylases	Journal of Biological Chemistry	2013	Michael P.Torrens-Spence et al.	https://www.sciencedirect.com/science/article/pii/S0021925820465093?via%3Dihub
		AT4G28680	Biochemical evaluation of the decarboxylation and decarboxylation-deamination activities of plant aromatic amino acid decarboxylases	Journal of Biological Chemistry	2013	Michael P.Torrens-Spence et al.	https://www.sciencedirect.com/science/article/pii/S0021925820465093?via%3Dihub
		AT1G26220	Dual lysine and N-terminal acetyltransferases reveal the complexity underpinning protein acetylation	Molecular Systems Biology	2020	WV Bienvenut et al.	https://www.embopress.org/doi/full/10.15252/msb.20209464
		AT1G32070	CAND2_PMTR1 Is Required for Melatonin-Conferred Osmotic Stress Tolerance in Arabidopsis	Molecular Biology	2021	Lin-Feng Wang et al.	https://www.researchgate.net/publication/350868421_CAND2PMTR1_Is_Required_for_Melatonin-Conferred_Osmotic_Stress_Tolerance_in_Arabidopsis
		AT4G19985	Dual lysine and N-terminal acetyltransferases reveal the complexity underpinning protein acetylation	Molecular Systems Biology	2020	WV Bienvenut et al.	https://www.embopress.org/doi/full/10.15252/msb.20209464
		AT4G35150	Plant O-methyltransferases: molecular analysis, common signature and classification	Plant Molecular Biology	1998	Ragai K. Ibrahim et al.	https://link.springer.com/article/10.1023/A:1005939803300
		AT4G35160	CAND2_PMTR1 Is Required for Melatonin-Conferred Osmotic Stress Tolerance in Arabidopsis	Molecular Biology	2021	Lin-Feng Wang et al.	https://www.researchgate.net/publication/350868421_CAND2PMTR1_Is_Required_for_Melatonin-Conferred_Osmotic_Stress_Tolerance_in_Arabidopsis
		AT5G54160	Caffeic acid O-methyltransferase is involved in the synthesis of melatonin by methylating N-acetylserotonin in Arabidopsis	Journal of Pineal Research	2014	Yeong Byeon et al.	https://onlinelibrary.wiley.com/doi/10.1111/jpi.12160
MELATONIN RECEPTOR		AT3G05010	Phytomelatonin receptor PMTR1-mediated signaling regulates stomatal closure in Arabidopsis thaliana	Journal of Pineal Research	2018	Jian Wei et al.	https://onlinelibrary.wiley.com/doi/full/10.1111/jpi.12500

## Sheet: S2
Table S2. The description information of all collected hormone genes in A. thaliana.
TAIR ID	Symbol	Name
AT1G01060	LHY1	LATE ELONGATED HYPOCOTYL 1
AT1G01260	bHLH13, JAM2	BHLH013, JASMONATE ASSOCIATED MYC2 LIKE 2
AT1G01360	PYL9, RCAR1	PYR1-LIKE 9, REGULATORY COMPONENT OF ABA RECEPTOR 1
AT1G01480	ACS2	1-AMINOCYCLOPROPANE-1-CARBOXYLATE SYNTHASE2
AT1G01700	ROPGEF2	ROP (RHO OF PLANTS) GUANINE NUCLEOTIDE EXCHANGE FACTOR 2
AT1G01740	BSK4	BRASSINOSTEROID-SIGNALING KINASE 4
AT1G02400	GA2OX6	GIBBERELLIN 2-OXIDASE 6
AT1G02450	NIMIN1	NIM1-INTERACTING 1
AT1G02520	ABCB11, PGP11, MDR8	ATP-BINDING CASSETTE B11, P-GLYCOPROTEIN 11
AT1G02530	ABCB12	ATP-BINDING CASSETTE B12
AT1G02900	RALFL1	RALF-LIKE 1
AT1G03055	D27	DWARF27
AT1G03430	AHP5	HISTIDINE-CONTAINING PHOSPHOTRANSMITTER 5
AT1G03445	BSU1	BRI1 SUPPRESSOR 1
AT1G04100	IAA10	INDOLEACETIC ACID-INDUCED PROTEIN 10
AT1G04180	YUC9	YUCCA 9
AT1G04240	IAA3, SHY2	INDOLE-3-ACETIC ACID 3, SHORT HYPOCOTYL 2
AT1G04250	IAA17	INDOLE-3-ACETIC ACID INDUCIBLE 17
AT1G04310	ERS2	ETHYLENE RESPONSE SENSOR 2
AT1G04550	IAA12	INDOLE-3-ACETIC ACID 12
AT1G04610	YUC3	YUCCA 3
AT1G04710	KAT1	3-KETO-ACYL-COA THIOLASE 1
AT1G05065	CLE20	CLAVATA3/ESR-RELATED 20
AT1G05160	KAO1, CYP88A3	ENT-KAURENOIC ACID OXYDASE 1, CYTOCHROME P450, FAMILY 88, SUNFAMILY A, POLYPEPTIDE 3
AT1G05180	AXR1	AUXIN RESISTANT 1
AT1G05800	DGL	DONGLE
AT1G05850	CTL1	CHITINASE-LIKE PROTEIN 1
AT1G06160	ORA59	OCTADECANOID-RESPONSIVE ARABIDOPSIS AP2/ERF 59
AT1G06225	CLE3	CLAVATA3/ESR-RELATED 3
AT1G06290	ACX3	ACYL-COA OXIDASE 3
AT1G06310	ACX6	ACYL-COA OXIDASE 6
AT1G07200	SMXL6	SMAX1-LIKE 6
AT1G07240	UGT71C5	UDP-GLUCOSYL TRANSFERASE 71C5
AT1G07260	UGT71C3	UDP-GLUCOSYL TRANSFERASE 71C3
AT1G07430	HAI2	HIGHLY ABA-INDUCED PP2C GENE 2
AT1G07780	TRP6, PAI1	TRANSIENT RECEPTOR POTENTIAL 6, PHOSPHORIBOSYLANTHRANILATE ISOMERASE 1
AT1G08260	ABO4	ABA OVERLY SENSITIVE 4
AT1G08420	BSL2	BRI1 SUPPRESSOR 1 (BSU1)-LIKE 2
AT1G09415	NIMIN3	NIM1-INTERACTING 3
AT1G09530	PIF3	PHYTOCHROME INTERACTING FACTOR 3
AT1G10470	ARR4	RESPONSE REGULATOR 4
AT1G10680	ABCB10, PGP10	ATP-BINDING CASSETTE B10, P-GLYCOPROTEIN 10
AT1G10940	SnRK2.4	SNF1-RELATED PROTEIN KINASE 2.4
AT1G11680	CYP51G1	CYTOCHROME P450 51G1
AT1G12740	CYP87A2	CYTOCHROME P450, FAMILY 87, SUBFAMILY A, POLYPEPTIDE 2
AT1G12820	AFB3	AUXIN SIGNALING F-BOX 3
AT1G13180	ARP3, DIS1	ARABIDOPSIS THALIANA ACTIN-RELATED PROTEIN 3, DISTORTED TRICHOMES 1
AT1G13260	RAV1	RELATED TO ABI3/VP1 1
AT1G13280	AOC4	ALLENE OXIDE CYCLASE 4
AT1G13590	PSK1	PHYTOSULFOKINE 1 PRECURSOR
AT1G13620	RGF2	ROOT MERISTEM GROWTH FACTOR 2
AT1G13870	DRL1	DEFORMED ROOTS AND LEAVES 1
AT1G13980	EMB30	EMBRYO DEFECTIVE 30
AT1G14350	MYB124	MYB DOMAIN PROTEIN 124
AT1G14410	WHY1	WHIRLY 1
AT1G14920	GAI, RGA2	GIBBERELLIC ACID INSENSITIVE, RESTORATION ON GROWTH ON AMMONIA 2
AT1G15050	IAA34	INDOLE-3-ACETIC ACID INDUCIBLE 34
AT1G15100	RHA2A	RING-H2 FINGER A2A
AT1G15460	BOR4	REQUIRES HIGH BORON 4
AT1G15520	ABCG40	ATP-BINDING CASSETTE G40
AT1G15550	GA3OX1	GIBBERELLIN 3-OXIDASE 1
AT1G15580	IAA5	INDOLE-3-ACETIC ACID INDUCIBLE 5
AT1G15750	TPL	TOPLESS
AT1G16510	SAUR41	SMALL AUXIN UPREGULATED RNA 41
AT1G16540	ABA3	ABSCISIC ACID (ABA)-DEFICIENT3
AT1G17060	CYP72C1, SOB7	CYTOCHROME P450 72C1, SUPPRESSOR OF PHYB-4 7
AT1G17345	SAUR77	SMALL AUXIN UPREGULATED RNA 77
AT1G17380	JAZ5	JASMONATE-ZIM-DOMAIN PROTEIN 5
AT1G17420	LOX3	LIPOXYGENASE 3
AT1G17550	HAB2	HYPERSENSITIVE TO ABA 2
AT1G17760	CSTF77	CLEAVAGE STIMULATION FACTOR 77
AT1G18720	F6A14.17	F6A14_17
AT1G18870	ICS2	ISOCHORISMATE SYNTHASE 2
AT1G19050	ARR7	RESPONSE REGULATOR 7
AT1G19180	JAZ1	JASMONATE-ZIM-DOMAIN PROTEIN 1
AT1G19220	ARF19, IAA22	AUXIN RESPONSE FACTOR 19, INDOLE-3-ACETIC ACID INDUCIBLE 22
AT1G19350	BES1, BZR2	BRI1-EMS-SUPPRESSOR 1, BRASSINAZOLE-RESISTANT 2
AT1G19640	JMT	JASMONIC ACID CARBOXYL METHYLTRANSFERASE
AT1G19830	SAUR54	SMALL AUXIN UPREGULATED RNA 54
AT1G19840	SAUR53	SMALL AUXIN UPREGULATED RNA 53
AT1G19850	ARF5, IAA24	AUXIN RESPONSE FACTOR 5, INDOLE-3-ACETIC ACID INDUCIBLE 24
AT1G20090	ROP2	RHO-RELATED PROTEIN FROM PLANTS 2
AT1G20470	SAUR60	SMALL AUXIN UPREGULATED RNA 60
AT1G20925	PILS1	PIN-LIKES 1
AT1G21410	SKP2A	S-PHASE KINASE-ASSOCIATED PROTEIN 2A
AT1G21430	YUC11	YUCCA 11
AT1G21970	LEC1	LEAFY COTYLEDON 1
AT1G22300	GRF10	GENERAL REGULATORY FACTOR 10
AT1G22985	CRF7	CYTOKININ RESPONSE FACTOR 7
AT1G23080	PIN7	PIN-FORMED 7
AT1G23140	CAR8	C2-DOMAIN ABSCISIC ACID-RELATED PROTEIN 8
AT1G23145	RALFL2	RALF-LIKE 2
AT1G23147	RALFL3	RALF-LIKE 3
AT1G23160	GH3.7	GRETCHEN HAGEN 3.7
AT1G23320	TAR1	TRYPTOPHAN AMINOTRANSFERASE RELATED 1
AT1G24650	TMK2	TRANSMEMBRANE KINASEE 2
AT1G25220	TRP4, ASB1, WEI7	TRYPTOPHAN BIOSYNTHESIS 4, ANTHRANILATE SYNTHASE BETA SUBUNIT 1, WEAK ETHYLENE INSENSITIVE7
AT1G25250	IDD16	INDETERMINATE(ID)-DOMAIN 16
AT1G25410	IPT6	ISOPENTENYLTRANSFERASE 6
AT1G25425	CLE43	CLAVATA3/ESR-RELATED 43
AT1G25540	PFT1, MED25	PHYTOCHROME AND FLOWERING TIME 1, MEDIATOR 25
AT1G26220	GNAT1, SNAT2	GCN5‐RELATED N‐ACETYLTRANSFERASE 1, SEROTONIN N-ACETYLTRANSFERASE 2
AT1G26360	MES13	METHYL ESTERASE 13
AT1G26480	GRF12	GENERAL REGULATORY FACTOR 12
AT1G26600	CLE9	CLAVATA3/ESR-RELATED 9
AT1G26780	LOF1, MYB117	LATERAL ORGAN FUSION 1, MYB DOMAIN PROTEIN 117
AT1G26960	HB23	HOMEOBOX PROTEIN 23
AT1G27320	AHK3	ARABDIPOSIS HISTIDINE KINASE 3
AT1G27940	ABCB13	ATP-BINDING CASSETTE B13
AT1G28010	ABCB14	ATP-BINDING CASSETTE B14
AT1G28130	GH3.17	GRETCHEN HAGEN 3.17
AT1G28230	PUP1	PURINE PERMEASE 1
AT1G28270	RALFL4	RALF-LIKE 4
AT1G28300	LEC2	LEAFY COTYLEDON 2
AT1G29440	SAUR63	SMALL AUXIN UPREGULATED RNA 63
AT1G30040	GA2OX2	GIBBERELLIN 2-OXIDASE 2
AT1G30100	NCED5	NINE-CIS-EPOXYCAROTENOID DIOXYGENASE 5
AT1G30135	JAZ8	JASMONATE-ZIM-DOMAIN PROTEIN 8
AT1G30330	ARF6	AUXIN RESPONSE FACTOR 6
AT1G30400	ABCC1	ATP-BINDING CASSETTE C1
AT1G31770	ABCG14	ATP-BINDING CASSETTE G14
AT1G32070	GNAT2, SNAT1	GCN5‐RELATED N‐ACETYLTRANSFERASE 2, SEROTONIN N-ACETYLTRANSFERASE 1
AT1G32130	IWS1	INTERACTS WITH SPT6
AT1G32640	MYC2, JIN1	MYC DOMAIN PROTEIN 2, JASMONATE INSENSITIVE 1
AT1G33990	MES14	METHYL ESTERASE 14
AT1G34110	RGI5	RGF1 INSENSITIVE 5
AT1G34170	ARF13	AUXIN RESPONSE FACTOR 13
AT1G34245	EPF2	EPIDERMAL PATTERNING FACTOR 2
AT1G34310	ARF12	AUXIN RESPONSE FACTOR 12
AT1G34390	ARF22	AUXIN RESPONSE FACTOR 22
AT1G34410	ARF21	AUXIN RESPONSE FACTOR 21
AT1G34760	GRF11	GENERAL REGULATORY FACTOR 11
AT1G35160	GRF4	GENERAL REGULATORY FACTOR 4
AT1G35240	ARF20	AUXIN RESPONSE FACTOR 20
AT1G35467	RALFL5	RALF-LIKE 5
AT1G35520	ARF15	AUXIN RESPONSE FACTOR 15
AT1G35540	ARF14	AUXIN RESPONSE FACTOR 14
AT1G35670	CPK11	CALCIUM DEPENDENT PROTEIN KINASE 11
AT1G43950	ARF23	AUXIN RESPONSE FACTOR 23
AT1G44090	GA20OX5	GIBBERELLIN 20-OXIDASE 5
AT1G44350	ILL6	IAA-LEUCINE-RESISTANT (ILR1)-LIKE 6
AT1G45249	ABF2, AREB1	ABSCISIC ACID RESPONSIVE ELEMENTS-BINDING FACTOR 2, ATAREB1
AT1G47870	E2FC	ARABIDOPSIS THALIANA HOMOLOG OF E2F C
AT1G47990	GA2OX4	GIBBERELLIN 2-OXIDASE 4
AT1G48500	JAZ4	JASMONATE-ZIM-DOMAIN PROTEIN 4
AT1G48590	CAR5	C2-DOMAIN ABSCISIC ACID-RELATED PROTEIN 5
AT1G48910	YUC10	YUCCA 10
AT1G49005	CLE11	CLAVATA3/ESR-RELATED 11
AT1G49190	ARR19	RESPONSE REGULATOR 19
AT1G49540	ELP2	ELONGATOR PROTEIN 2
AT1G49720	ABF1	ABSCISIC ACID RESPONSIVE ELEMENTS-BINDING FACTOR 1
AT1G50960	GA2OX7	GIBBERELLIN 2-OXIDASE 7
AT1G50990	BSK11	BRASSINOSTEROID-SIGNALING KINASE 11
AT1G51190	PLT2	PLETHORA 2
AT1G51780	ILL5	IAA-LEUCINE-RESISTANT (ILR1)-LIKE 5
AT1G51950	IAA18	INDOLE-3-ACETIC ACID INDUCIBLE 18
AT1G52340	ABA2	ABSCISIC ACID (ABA)-DEFICIENT2
AT1G52400	ATBG1	A. THALIANA BETA-GLUCOSIDASE 1
AT1G52830	IAA6	INDOLE-3-ACETIC ACID 6
AT1G52890	ANAC019	NAC DOMAIN CONTAINING PROTEIN 19
AT1G53700	PK3AT, WAG1	PROTEIN KINASE 3 ARABIDOPSIS THALIANA, WAG1
AT1G54490	EIN5	ETHYLENE INSENSITIVE5
AT1G55020	LOX1	LIPOXYGENASE 1
AT1G55610	BRL1	BRI1 LIKE 1
AT1G55940	CYP708A1	CYTOCHROME P450, FAMILY 708, SUBFAMILY A, POLYPEPTIDE 1
AT1G56010	NAC1	NAC DOMAIN CONTAINING PROTEIN 1
AT1G56150	SAUR71	SMALL AUXIN UPREGULATED RNA 71
AT1G56650	MYB57	MYB DOMAIN PROTEIN 57
AT1G59500	GH3.4	GRETCHEN HAGEN 3.4
AT1G59750	ARF1	AUXIN RESPONSE FACTOR 1
AT1G59940	ARR3	RESPONSE REGULATOR 3
AT1G60490	PI3K	PHOSPATIDYLINOSITOL 3-KINASE
AT1G60625	RALFL6	RALF-LIKE 6
AT1G60815	RALFL7	RALF-LIKE 7
AT1G60940	SnRK2.1	SNF1-RELATED PROTEIN KINASE 2.1
AT1G60980	GA20OX4	GIBBERELLIN 20-OXIDASE 4
AT1G61563	RALFL8	RALF-LIKE 8
AT1G61566	RALFL9	RALF-LIKE 9
AT1G61630	ENT7	EQUILIBRATIVE NUCLEOSIDE TRANSPORTER 7
AT1G62300	WRKY6	WRKY DNA-BINDING PROTEIN 6
AT1G63245	CLE14	CLAVATA3/ESR-RELATED 14
AT1G63500	BSK7	BRASSINOSTEROID-SIGNALING KINASE 7
AT1G63650	EGL3	ENHANCER OF GLABRA 3
AT1G64280	NPR1	NONEXPRESSER OF PR GENES 1
AT1G64990	GTG1	GPCR-TYPE G PROTEIN 1
AT1G66145	CLE18	CLAVATA3/ESR-RELATED 18
AT1G66150	TMK1	TRANSMEMBRANE KINASEE 1
AT1G66340	ETR1	ETHYLENE RECEPTOR 1
AT1G66350	RGL1	RGA-LIKE1
AT1G66360	CAR2	C2-DOMAIN ABSCISIC ACID-RELATED PROTEIN 2
AT1G67080	ABA4	ABSCISIC ACID (ABA)-DEFICIENT 4
AT1G67110	CYP735A2	CYTOCHROME P450, FAMILY 735, SUBFAMILY A, POLYPEPTIDE 2
AT1G67260	TCP1	TCP DOMAIN PROTEIN 1
AT1G67560	LOX6	LIPOXYGENASE 6
AT1G67710	ARR11	RESPONSE REGULATOR 11
AT1G67775	CLE8	CLAVATA3/ESR-RELATED 8
AT1G67800	RGLG5	RING DOMAIN LIGASE5
AT1G68130	IDD14	INDETERMINATE(ID)-DOMAIN 14
AT1G68460	IPT1	ISOPENTENYLTRANSFERASE 1
AT1G68765	IDA	INFLORESCENCE DEFICIENT IN ABSCISSION
AT1G68795	CLE12	CLAVATA3/ESR-RELATED 12
AT1G69010	BES1	BRI1-EMS-SUPPRESSOR 1
AT1G69240	MES15	METHYL ESTERASE 15
AT1G69310	WRKY57	WRKY DNA-BINDING PROTEIN 57
AT1G69320	CLE10	CLAVATA3/ESR-RELATED 10
AT1G69490	NAC029	NAC DOMAIN CONTAINING PROTEIN 29
AT1G69588	CLE45	CLAVATA3/ESR-RELATED 45
AT1G69850	AIT1	ABA-IMPORTING TRANSPORTER 1
AT1G69960	PP2A	SERINE/THREONINE PROTEIN PHOSPHATASE 2A
AT1G69970	CLE26	CLAVATA3/ESR-RELATED 26
AT1G70560	TAA1	TRYPTOPHAN AMINOTRANSFERASE OF ARABIDOPSIS 1
AT1G70700	JAZ9	JASMONATE-ZIM-DOMAIN PROTEIN 9
AT1G70790	CAR9	C2-DOMAIN ABSCISIC ACID-RELATED PROTEIN 9
AT1G70800	CAR6	C2-DOMAIN ABSCISIC ACID-RELATED PROTEIN 6
AT1G70810	CAR7	C2-DOMAIN ABSCISIC ACID-RELATED PROTEIN 7
AT1G70895	CLE17	CLAVATA3/ESR-RELATED 17
AT1G70940	PIN3	PIN-FORMED 3
AT1G71030	MYBL2	MYB-LIKE 2
AT1G71090	PILS2	PIN-LIKES 2
AT1G71130	CRF8	CYTOKININ RESPONSE FACTOR 8
AT1G71866	EPFL7	EPIDERMAL PATTERNING FACTOR LIKE-7
AT1G71960	ABCG25	ATP-BINDING CASSETTE G25
AT1G72430	SAUR78	SMALL AUXIN UPREGULATED RNA 78
AT1G72450	JAZ6	JASMONATE-ZIM-DOMAIN PROTEIN 6
AT1G72520	LOX4	LIPOXYGENASE 4
AT1G72770	HAB1	HYPERSENSITIVE TO ABA 1
AT1G73000	PYL3, RCAR13	PYR1-LIKE 3, REGULATORY COMPONENT OF ABA RECEPTOR 13
AT1G73165	CLE1	CLAVATA3/ESR-RELATED 1
AT1G73580	CAR3	C2-DOMAIN ABSCISIC ACID-RELATED PROTEIN 3
AT1G73590	PIN1	PIN-FORMED 1
AT1G73965	CLE13	CLAVATA3/ESR-RELATED 13
AT1G74670	GASA6	GAST1 PROTEIN HOMOLOG 6
AT1G74710	ICS1, SID2	ISOCHORISMATE SYNTHASE 1, SALICYLIC ACID INDUCTION DEFICIENT 2
AT1G74890	ARR15	RESPONSE REGULATOR 15
AT1G74950	JAZ2	JASMONATE-ZIM-DOMAIN PROTEIN 2
AT1G75040	PR5	PATHOGENESIS-RELATED GENE 5
AT1G75080	BZR1	BRASSINAZOLE-RESISTANT 1
AT1G75450	CKX5	CYTOKININ OXIDASE 5
AT1G75580	SAUR51	SMALL AUXIN UPREGULATED RNA 51
AT1G75590	SAUR52	SMALL AUXIN UPREGULATED RNA 52
AT1G75750	GASA1	GAST1 PROTEIN HOMOLOG 1
AT1G75950	SKP1	S PHASE KINASE-ASSOCIATED PROTEIN 1
AT1G76190	SAUR56	SMALL AUXIN UPREGULATED RNA 56
AT1G76420	CUC3	CUP-SHAPED COTYLEDON 3
AT1G76520	PILS3	PIN-LIKES 3
AT1G76530	PILS4	PIN-LIKES 4
AT1G76952	IDL5	INFLORESCENCE DEFICIENT IN ABSCISSION (IDA)-LIKE 5
AT1G77110	PIN6	PIN-FORMED 6
AT1G77690	LAX3	LIKE AUXIN RESISTANT 3
AT1G77850	ARF17	AUXIN RESPONSE FACTOR 17
AT1G78220	GRF13	GENERAL REGULATORY FACTOR 13
AT1G78290	SnRK2.8	SNF1-RELATED PROTEIN KINASE 2.8
AT1G78300	GRF2	GENERAL REGULATORY FACTOR 2
AT1G78390	NCED9	NINE-CIS-EPOXYCAROTENOID DIOXYGENASE 9
AT1G78440	GA2OX1	GIBBERELLIN 2-OXIDASE 1
AT1G78490	CYP708A3	CYTOCHROME P450, FAMILY 708, SUBFAMILY A, POLYPEPTIDE 3
AT1G79130	SAUR40	SMALL AUXIN UPREGULATED RNA 40
AT1G79380	RGLG4	RING DOMAIN LIGASE 4
AT1G79460	KS1	ENT-KAURENE SYNTHASE 1
AT1G79840	GL2	GLABRA 2
AT1G80100	AHP6	HISTIDINE-CONTAINING PHOSPHOTRANSMITTER 6
AT1G80110	PP2-B11	PHLOEM PROTEIN 2-B11
AT1G80133	EPFL8	EPIDERMAL PATTERNING FACTOR LIKE-8
AT1G80330	GA3OX4	GIBBERELLIN 3-OXIDASE 4
AT1G80340	GA3OX2	GIBBERELLIN 3-OXIDASE 2
AT1G80390	IAA15	INDOLE-3-ACETIC ACID INDUCIBLE 15
AT1G80590	WRKY66	WRKY DNA-BINDING PROTEIN 66
AT1G80760	NIP6;1	NOD26-LIKE INTRINSIC PROTEIN 6;1
AT1G80840	WRKY40	WRKY DNA-BINDING PROTEIN 40
AT2G01150	RHA2B	RING-H2 FINGER PROTEIN 2B
AT2G01200	IAA32	INDOLE-3-ACETIC ACID 32
AT2G01420	PIN4	PIN-FORMED 4
AT2G01505	CLE16	CLAVATA3/ESR-RELATED 16
AT2G01540	CAR10	C2-DOMAIN ABSCISIC ACID-RELATED PROTEIN 10
AT2G01570	RGA1	REPRESSOR OF GA1-3 1
AT2G01760	ARR14	RESPONSE REGULATOR 14
AT2G01820	TMK3	TRANSMEMBRANE KINASEE 3
AT2G01830	AHK4	ARABDIPOSIS HISTIDINE KINASE 4
AT2G01940	IDD15	INDETERMINATE(ID)-DOMAIN 15
AT2G02560	CAND1, ETA2	CULLIN-ASSOCIATED AND NEDDYLATION DISSOCIATED 1, ENHANCER OF TIR1-1 AUXIN RESISTANCE 2
AT2G02820	MYB88	MYB DOMAIN PROTEIN 88
AT2G03340	WRKY3	WRKY DNA-BINDING PROTEIN 3
AT2G03830	RGF8	ROOT MERISTEM GROWTH FACTOR 8
AT2G04025	RGF3	ROOT MERISTEM GROWTH FACTOR 3
AT2G04450	NUDT6	NUCLEOSIDE DIPHOSPHATES LINKED TO SOME MOIETY X 6
AT2G04550	IBR5	INDOLE-3-BUTYRIC ACID RESPONSE 5
AT2G04880	WRKY1	WRKY DNA-BINDING PROTEIN 1
AT2G06050	OPR3	OXOPHYTODIENOATE-REDUCTASE 3
AT2G06200	GRF6	GROWTH-REGULATING FACTOR 6
AT2G13790	SERK4	SOMATIC EMBRYOGENESIS RECEPTOR-LIKE KINASE4
AT2G14610	PR1	PATHOGENESIS-RELATED GENE 1
AT2G14960	GH3.10	GRETCHEN HAGEN 3.10
AT2G16580	SAUR8	SMALL AUXIN UPREGULATED RNA 8
AT2G17090	BSK12	BRASSINOSTEROID-SIGNALING KINASE 12
AT2G17290	CPK6	CALCIUM DEPENDENT PROTEIN KINASE 6
AT2G17500	PILS5	PIN-LIKES 5
AT2G17800	ROP3	RHO-RELATED GTPASES FROM PLANTS 3
AT2G17820	AHK1	ARABDIPOSIS HISTIDINE KINASE 1
AT2G17950	WUS1	WUSCHEL 1
AT2G18010	SAUR10	SMALL AUXIN UPREGULATED RNA 10
AT2G18300	HBI1	HOMOLOG OF BEE2 INTERACTING WITH IBH 1
AT2G18470	PERK4	ROLINE-RICH EXTENSIN-LIKE RECEPTOR KINASE 4
AT2G18790	PHYB	PHYTOCHROME B
AT2G19020	RALFL10	RALF-LIKE 10
AT2G19030	RALFL11	RALF-LIKE 11
AT2G19040	RALFL12	RALF-LIKE 12
AT2G19045	RALFL13	RALF-LIKE 13
AT2G19190	FRK1	FLG22-INDUCED RECEPTOR-LIKE KINASE 1
AT2G19500	CKX2	CYTOKININ OXIDASE 2
AT2G19590	ACO1	1-AMINOCYCLOPROPANE-1-CARBOXYLATE OXIDASE1
AT2G20180	PIL5	PHYTOCHROME INTERACTING FACTOR 3-LIKE 5
AT2G20340	AAS	AROMATIC ALDEHYDE SYNTHASE
AT2G20660	RALFL14	RALF-LIKE 14
AT2G20875	EPF1	EPIDERMAL PATTERNING FACTOR 1
AT2G21050	LAX2	LIKE AUXIN RESISTANT 2
AT2G21200	SAUR7	SMALL AUXIN UPREGULATED RNA 7
AT2G21220	SAUR12	SMALL AUXIN UPREGULATED RNA 12
AT2G21900	WRKY59	WRKY DNA-BINDING PROTEIN 59
AT2G22000	PROPEP6	ELICITOR PEPTIDE 6 PRECURSOR
AT2G22055	RALFL15	RALF-LIKE 15
AT2G22330	CYP79B3	CYTOCHROME P450, FAMILY 79, SUBFAMILY B, POLYPEPTIDE 3
AT2G22670	IAA8	INDOLEACETIC ACID-INDUCED PROTEIN 8
AT2G22810	ACS4	1-AMINOCYCLOPROPANE-1-CARBOXYLATE SYNTHASE4
AT2G22840	GRF1	GROWTH-REGULATING FACTOR 1
AT2G22860	PSK2	PHYTOSULFOKINE 2 PRECURSOR
AT2G23030	SnRK2.9	SNF1-RELATED PROTEIN KINASE 2.9
AT2G23170	GH3.3	GRETCHEN HAGEN 3.3
AT2G23320	WRKY15	WRKY DNA-BINDING PROTEIN 15
AT2G23550	MES6	METHYL ESTERASE 6
AT2G23570	MES19	METHYL ESTERASE 19
AT2G23590	MES8	METHYL ESTERASE 8
AT2G24570	WRKY17	WRKY DNA-BINDING PROTEIN 17
AT2G25000	WRKY60	WRKY DNA-BINDING PROTEIN 60
AT2G25180	ARR12	RESPONSE REGULATOR 12
AT2G25490	EBF1	EIN3-BINDING F BOX PROTEIN 1
AT2G25760	AEL1, PPK4	ARABIDOPSIS EL1-LIKE 1, PHOTOREGULATORY PROTEIN KINASE 4
AT2G26040	PYL2, RCAR14	PYR1-LIKE 2, REGULATORY COMPONENT OF ABA RECEPTOR 14
AT2G26170	MAX1, CYP711A1	MORE AXILLARY BRANCHES 1, CYTOCHROME P450, FAMILY 711, SUNFAMILY A, POLYPEPTIDE 1
AT2G26300	GPA1	G PROTEIN ALPHA SUBUNIT 1
AT2G26480	UGT76D1	UDP-GLUCOSYL TRANSFERASE 76D1
AT2G26710	CYP734A1, BAS1	CYTOCHROME P450 734A1, PHYB ACTIVATION TAGGED SUPPRESSOR 1
AT2G27050	EIL1	ETHYLENE INSENSITIVE3-LIKE 1
AT2G27070	ARR13	RESPONSE REGULATOR 13
AT2G27150	AAO3	ABSCISIC ALDEHYDE OXIDASE 3
AT2G27250	CLV3	CLAVATA3
AT2G27760	IPT2	ISOPENTENYLTRANSFERASE 2
AT2G28085	SAUR42	SMALL AUXIN UPREGULATED RNA 42
AT2G28305	LOG1	LONELY GUY 1
AT2G28350	ARF10	AUXIN RESPONSE FACTOR 10
AT2G29090	CYP707A2	CYTOCHROME P450, FAMILY 707, SUBFAMILY A, POLYPEPTIDE 2
AT2G29380	HAI3	HIGHLY ABA-INDUCED PP2C GENE 3
AT2G29400	TOPP1	TYPE ONE PROTEIN PHOSPHATASE 1
AT2G29970	SMXL7	SMAX1-LIKE 7
AT2G30250	WRKY25	WRKY DNA-BINDING PROTEIN 25
AT2G30370	EPFL6	EPIDERMAL PATTERNING FACTOR LIKE-6
AT2G31081	CLE4	CLAVATA3/ESR-RELATED 4
AT2G31082	CLE7	CLAVATA3/ESR-RELATED 7
AT2G31083	CLE5	CLAVATA3/ESR-RELATED 5
AT2G31085	CLE6	CLAVATA3/ESR-RELATED 6
AT2G32440	KAO2, CYP88A4	ENT-KAURENOIC ACID HYDROXYLASE 2, CYTOCHROME P450, FAMILY 88, SUNFAMILY A, POLYPEPTIDE 4
AT2G32835	RALFL16	RALF-LIKE 16
AT2G32890	RALFL17	RALF-LIKE 17
AT2G32950	COP1	CONSTITUTIVE PHOTOMORPHOGENIC 1
AT2G33130	RALFL18	RALF-LIKE 18
AT2G33230	YUC7	YUCCA 7
AT2G33310	IAA13	AUXIN-INDUCED PROTEIN 13
AT2G33750	PUP2	PURINE PERMEASE 2
AT2G33775	RALFL19	RALF-LIKE 19
AT2G33860	ARF3	AUXIN RESPONSE FACTOR 3
AT2G34500	CYP710A1	CYTOCHROME P450 710A1
AT2G34555	GA2OX3	GIBBERELLIN 2-OXIDASE 3
AT2G34600	JAZ7	JASMONATE-ZIM-DOMAIN PROTEIN 7
AT2G34660	ABCC2	ATP-BINDING CASSETTE C2
AT2G34825	RALFL20	RALF-LIKE 20
AT2G34925	CLE42	CLAVATA3/ESR-RELATED 42
AT2G35230	IKU1	HAIKU1
AT2G35690	ACX5	ACYL-COA OXIDASE 5
AT2G35990	LOG2	LONELY GUY 2
AT2G36270	ABI5, DPBF1	ABA INSENSITIVE 5, DC3 PROMOTER-BINDING FACTOR 1
AT2G36400	GRF3	GROWTH-REGULATING FACTOR 3
AT2G36690	GAS2	GAIN-OF-FUNCTION IN ABA-MODULATED SEED GERMINATION 2
AT2G36800	UGT73C5	UDP-GLUCOSYL TRANSFERASE 73C5
AT2G36910	ABCB1, PGP1	ATP-BINDING CASSETTE B1, P-GLYCOPROTEIN 1
AT2G37040	PAL1	PHENYLALANINE AMMONIA-LYASE 1
AT2G37210	LOG3	LONELY GUY 3
AT2G38050	DET2, DWF6	DE-ETIOLATED 2, DWARF 6
AT2G38120	AUX1	AUXIN RESISTANCE 1
AT2G38310	PYL4, RCAR10	PYR1-LIKE 4, REGULATORY COMPONENT OF ABA RECEPTOR 10
AT2G38470	WRKY33	WRKY DNA-BINDING PROTEIN 33
AT2G39480	ABCB6, PGP6	ATP-BINDING CASSETTE B6, P-GLYCOPROTEIN 6
AT2G39730	RCA	RUBISCO ACTIVASE
AT2G39840	TOPP4	TYPE ONE PROTEIN PHOSPHATASE 4
AT2G39930	ISA1	ISOAMYLASE 1
AT2G39940	COI1	CORONATINE INSENSITIVE 1
AT2G40060	CLC2	CLATHRIN LIGHT CHAIN 2
AT2G40130	SMXL8	SMAX1-LIKE 8
AT2G40220	ABI4	ABA INSENSITIVE 4
AT2G40330	PYL6, RCAR9	PYR1-LIKE 6, REGULATORY COMPONENT OF ABA RECEPTOR 9
AT2G40670	ARR16	RESPONSE REGULATOR 16
AT2G40750	WRKY54	WRKY DNA-BINDING PROTEIN 54
AT2G40940	ERS1	ETHYLENE RESPONSE SENSOR 1
AT2G40950	bZIP17	BASIC LEUCINE ZIPPER TRANSCRIPTION FACTOR 17
AT2G41070	EEL, DPBF4, BZIP12	ENHANCED EM LEVEL, DC3 PROMOTER-BINDING FACTOR 4, BASIC LEUCINE ZIPPER TRANSCRIPTION FACTOR 12
AT2G41310	ARR8	RESPONSE REGULATOR 8
AT2G41510	CKX1	CYTOKININ OXIDASE 1
AT2G42430	LBD16	LATERAL ORGAN BOUNDARIES-DOMAIN 16
AT2G42590	GRF9	GENERAL REGULATORY FACTOR 9
AT2G42620	MAX2	MORE AXILLARY BRANCHES 2
AT2G43010	PIF4	PHYTOCHROME INTERACTING FACTOR 4
AT2G43060	IBH1	ILI1 BINDING BHLH 1
AT2G43790	MPK6	MAP KINASE 6
AT2G44340	VQ18	VQ PROTEIN 18
AT2G44810	DAD1	DEFECTIVE ANTHER DEHISCENCE 1
AT2G44990	MAX3, CCD7	MORE AXILLARY BRANCHING 3, CAROTENOID CLEAVAGE DIOXYGENASE 7
AT2G45210	SAUR36	SMALL AUXIN UPREGULATED RNA 36
AT2G45480	GRF9	GROWTH-REGULATING FACTOR 9
AT2G46310	CRF5	CYTOKININ RESPONSE FACTOR 5
AT2G46370	GH3.11, JAR1	GRETCHEN HAGEN 3.11, JASMONATE RESISTANT 1
AT2G46510	bHLH17, JAM1	BHLH017, JASMONATE ASSOCIATED MYC2 LIKE 1
AT2G46530	ARF11	AUXIN RESPONSE FACTOR 11
AT2G46690	SAUR32	SMALL AUXIN UPREGULATED RNA 32
AT2G46830	CCA1	CIRCADIAN CLOCK ASSOCIATED 1
AT2G46990	IAA20	INDOLE-3-ACETIC ACID 20
AT2G47000	ABCB4, PGP4	ATP-BINDING CASSETTE B4, P-GLYCOPROTEIN 4
AT2G47160	BOR1	REQUIRES HIGH BORON 1
AT2G47190	MYB2	MYB DOMAIN PROTEIN 2
AT2G47430	CKI1	CYTOKININ-INDEPENDENT 1
AT2G47750	GH3.9	GRETCHEN HAGEN 3.9
AT3G01080	WRKY58	WRKY DNA-BINDING PROTEIN 58
AT3G01650	RGLG1	RING DOMAIN LIGASE1
AT3G01970	WRKY45	WRKY DNA-BINDING PROTEIN 45
AT3G02240	RGF7	ROOT MERISTEM GROWTH FACTOR 7
AT3G02260	ASA1	ATTENUATED SHADE AVOIDANCE 1
AT3G02520	GRF7	GENERAL REGULATORY FACTOR 7
AT3G02875	ILR1	IAA-LEUCINE RESISTANT 1
AT3G02885	GASA5	GAST1 PROTEIN HOMOLOG 5
AT3G03450	RGL2	RGA-LIKE 2
AT3G03660	WOX11	WUSCHEL RELATED HOMEOBOX 11
AT3G03820	SAUR29	SMALL AUXIN UPREGULATED RNA 29
AT3G03830	SAUR28	SMALL AUXIN UPREGULATED RNA 28
AT3G03840	SAUR27	SMALL AUXIN UPREGULATED RNA 27
AT3G03850	SAUR26	SMALL AUXIN UPREGULATED RNA 26
AT3G03940	AEL3, MLK2, PPK3	ARABIDOPSIS EL1-LIKE 3, MUT9P-LIKE-KINASE 2, PHOTOREGULATORY PROTEIN KINASE 3
AT3G03990	D14	DWARF14
AT3G04280	ARR22	RESPONSE REGULATOR 22
AT3G04580	EIN4	ETHYLENE INSENSITIVE4
AT3G04720	PR4	PATHOGENESIS-RELATED GENE 4
AT3G04730	IAA16	INDOLEACETIC ACID-INDUCED PROTEIN 16
AT3G04735	RALFL21	RALF-LIKE 21
AT3G05010	CAND2, PMTR1	CANDIDATE G-PROTEIN COUPLED RECEPTOR 2, PMTR1
AT3G05120	GID1A	GIBBERELLIN INSENSITIVE DWARF1A
AT3G05490	RALFL22	RALF-LIKE 22
AT3G06860	MFP2	MAR BINDING FILAMENT-LIKE PROTEIN 2
AT3G08510	PLC2	PHOSPHOLIPASE C 2
AT3G09240	BSK9	BRASSINOSTEROID-SIGNALING KINASE 9
AT3G10340	PAL4	PHENYLALANINE AMMONIA-LYASE 4
AT3G10930	IDL7	INFLORESCENCE DEFICIENT IN ABSCISSION (IDA)-LIKE 7
AT3G11260	WOX5	WUSCHEL RELATED HOMEOBOX 5
AT3G11410	AHG3	ABA-HYPERSENSITIVE GERMINATION 3
AT3G12500	PR3	PATHOGENESIS-RELATED GENE 3
AT3G12830	SAUR72	SMALL AUXIN UPREGULATED RNA 72
AT3G13380	BRL3	BRI1 LIKE 3
AT3G13670	AEL2, PPK1	ARABIDOPSIS EL1-LIKE 2, PHOTOREGULATORY PROTEIN KINASE 1
AT3G13730	CYP90D1	CYTOCHROME P450 90D1
AT3G13898	EPFL3	EPIDERMAL PATTERNING FACTOR LIKE-3
AT3G13960	GRF5	GROWTH-REGULATING FACTOR 5
AT3G14370	WAG2	WAG2
AT3G14440	NCED3	NINE-CIS-EPOXYCAROTENOID DIOXYGENASE 3
AT3G15150	MMS21	METHYL METHANE SULFONATE SENSITIVITY 21
AT3G15170	CUC1	CUP-SHAPED COTYLEDON 1
AT3G15500	ANAC055	NAC DOMAIN CONTAINING PROTEIN 55
AT3G15540	IAA19	INDOLE-3-ACETIC ACID 19
AT3G15730	PLDALPHA1	PHOSPHOLIPASE D ALPHA 1
AT3G16000	MFP1	MAR BINDING FILAMENT-LIKE PROTEIN 1
AT3G16340	PDR1, ABCG29	PLEIOTROPIC DRUG RESISTANCE 1, ATP-BINDING CASSETTE G29
AT3G16360	AHP4	HISTIDINE-CONTAINING PHOSPHOTRANSMITTER 4
AT3G16500	IAA26	INDOLE-3-ACETIC ACID 26
AT3G16570	RALFL23	RALF-LIKE 23
AT3G16857	ARR1	RESPONSE REGULATOR 1
AT3G17600	IAA31	INDOLE-3-ACETIC ACID 31
AT3G17860	JAZ3	JASMONATE-ZIM-DOMAIN PROTEIN 3
AT3G17980	CAR4	C2-DOMAIN ABSCISIC ACID-RELATED PROTEIN 4
AT3G18550	BRC1	BRANCHED 1
AT3G18715	IDL4	INFLORESCENCE DEFICIENT IN ABSCISSION (IDA)-LIKE 4
AT3G19160	IPT8	ISOPENTENYLTRANSFERASE 8
AT3G19270	CYP707A4	CYTOCHROME P450, FAMILY 707, SUBFAMILY A, POLYPEPTIDE 4
AT3G19290	ABF4, AREB2	ABSCISIC ACID RESPONSIVE ELEMENTS-BINDING FACTOR 4, ATAREB2
AT3G19700	IKU2	HAIKU2
AT3G19820	DWF1	DWARF 1
AT3G20600	NPR1	NON RACE-SPECIFIC DISEASE RESISTANCE 1
AT3G20770	EIN3	ETHYLENE INSENSITIVE3
AT3G20840	PLT1	PLETHORA 1
AT3G21510	AHP1	HISTIDINE-CONTAINING PHOSPHOTRANSMITTER 1
AT3G21640	TWD1	TWISTED DWARF 1
AT3G21780	UGT71B6	UDP-GLUCOSYL TRANSFERASE 71B6
AT3G21800	UGT71B8	UDP-GLUCOSYL TRANSFERASE 71B8
AT3G22160	JAV1	JASMONATE-ASSOCIATED VQ MOTIF GENE 1
AT3G22360	AOX1B	ALTERNATIVE OXIDASE 1B
AT3G22370	AOX1A	ALTERNATIVE OXIDASE 1A
AT3G22400	LOX5	LIPOXYGENASE 5
AT3G22820	EPFL5	EPIDERMAL PATTERNING FACTOR LIKE-5
AT3G23030	IAA2	INDOLE-3-ACETIC ACID 2
AT3G23050	IAA7	INDOLE-3-ACETIC ACID 7
AT3G23150	ETR2	ETHYLENE RECEPTOR 2
AT3G23240	ERF1	ETHYLENE RESPONSE FACTOR 1
AT3G23630	IPT7	ISOPENTENYLTRANSFERASE 7
AT3G23750	TMK4	TRANSMEMBRANE KINASEE 4
AT3G23805	RALFL24	RALF-LIKE 24
AT3G24220	NCED6	NINE-CIS-EPOXYCAROTENOID DIOXYGENASE 6
AT3G24225	CLE19	CLAVATA3/ESR-RELATED 19
AT3G24240	RGI1	RGF1 INSENSITIVE 1
AT3G24650	ABI3	ABA INSENSITIVE 3
AT3G24770	CLE41	CLAVATA3/ESR-RELATED 41
AT3G25165	RALFL25	RALF-LIKE 25
AT3G25170	RALFL26	RALF-LIKE 26
AT3G25655	IDL1	INFLORESCENCE DEFICIENT IN ABSCISSION (IDA)-LIKE 1
AT3G25760	AOC1	ALLENE OXIDE CYCLASE 1
AT3G25770	AOC2	ALLENE OXIDE CYCLASE 2
AT3G25780	AOC3	ALLENE OXIDE CYCLASE 3
AT3G25882	NIMIN2	NIM1-INTERACTING 2
AT3G25905	CLE27	CLAVATA3/ESR-RELATED 27
AT3G26790	FUS3	FUSCA3
AT3G26810	AFB2	AUXIN SIGNALING F-BOX 2
AT3G26940	CDG1	CONSTITUTIVE DIFFERENTIAL GROWTH 1
AT3G27000	ARP2	ARABIDOPSIS THALIANA ACTIN-RELATED PROTEIN 2
AT3G27620	AOX1C	ALTERNATIVE OXIDASE 1C
AT3G27810	MYB21	MYB DOMAIN PROTEIN 21
AT3G27920	GL1	GLABRA 1
AT3G28345	ABCB15	ATP-BINDING CASSETTE B15
AT3G28360	ABCB16	ATP-BINDING CASSETTE B16
AT3G28380	ABCB17	ATP-BINDING CASSETTEB17
AT3G28390	ABCB18	ATP-BINDING CASSETTE B18
AT3G28455	CLE25	CLAVATA3/ESR-RELATED 25
AT3G28860	ABCB19, PGP19	ATP-BINDING CASSETTE B19, P-GLYCOPROTEIN 19
AT3G28910	MYB30	MYB DOMAIN PROTEIN 30
AT3G29350	AHP2	HISTIDINE-CONTAINING PHOSPHOTRANSMITTER 2
AT3G29770	MES11	METHYL ESTERASE 11
AT3G29780	RALFL27	RALF-LIKE 27
AT3G30180	CYP85A2, BR6OX2	CYTOCHROME P450 85A1, BRASSINOSTEROID-6-OXIDASE 2
AT3G30350	RGF4	ROOT MERISTEM GROWTH FACTOR 4
AT3G43120	SAUR39	SMALL AUXIN UPREGULATED RNA 39
AT3G43440	JAZ11	JASMONATE-ZIM-DOMAIN PROTEIN 11
AT3G44460	DPBF2/BZIP67	DC3 PROMOTER-BINDING FACTOR 2, BASIC LEUCINE ZIPPER TRANSCRIPTION FACTOR 67
AT3G44735	PSK3	PHYTOSULFOKINE 3 PRECURSOR
AT3G45140	LOX2	LIPOXYGENASE 2
AT3G48090	EDS1	ENHANCED DISEASE SUSCEPTIBILITY 1
AT3G48100	ARR5	RESPONSE REGULATOR 5
AT3G48430	EIN6, REF6	ETHYLENE INSENSITIVE6
AT3G48520	CYP94B3	CYTOCHROME P450, FAMILY 94, SUBFAMILY B, POLYPEPTIDE 3
AT3G49700	ACS9, ETO3	1-AMINOCYCLOPROPANE-1-CARBOXYLATE SYNTHASE9, ETHYLENE OVERPRODUCER 3
AT3G49780	PSK4	PHYTOSULFOKINE 4 PRECURSOR
AT3G50060	MYB77	MYB DOMAIN PROTEIN 77
AT3G50470	MLA10	INTRACELLULAR MILDEW A 10
AT3G50500	SnRK2.2	SNF1-RELATED PROTEIN KINASE 2.2
AT3G50660	DWF4, CYP90B1	DWARF 4, CYTOCHROME P450 90B1
AT3G51770	ETO1	ETHYLENE OVERPRODUCER 1
AT3G51810	EM1	LATE EMBRYOGENESIS ABUNDANT 1
AT3G51840	ACX4	ACYL-COA OXIDASE 4
AT3G51890	CLC3	CLATHRIN LIGHT CHAIN 3
AT3G52430	PAD4	PHYTOALEXIN DEFICIENT 4
AT3G52490	SMXL3	SMAX1-LIKE 3
AT3G52910	GRF4	GROWTH-REGULATING FACTOR 4
AT3G53260	PAL2	PHENYLALANINE AMMONIA-LYASE 2
AT3G53450	LOG4	LONELY GUY 4
AT3G54030	BSK6	BRASSINOSTEROID-SIGNALING KINASE 6
AT3G54640	TRP3	TRYPTOPHAN-REQUIRING 3
AT3G55090	JAT1, ABCG16	JASMONATE TRANSPORTER1, ATP-BINDING CASSETTE G16
AT3G55320	ABCB20	ATP-BINDING CASSETTE B20
AT3G55530	SDIR1	SALT- AND DROUGHT-INDUCED RING FINGER1
AT3G56380	ARR17	RESPONSE REGULATOR 17
AT3G56400	WRKY70	WRKY DNA-BINDING PROTEIN 70
AT3G56850	AREB3, DPBF3	ABA-RESPONSIVE ELEMENT BINDING PROTEIN 3, DC3 PROMOTER-BINDING FACTOR 3
AT3G57040	ARR9	RESPONSE REGULATOR 9
AT3G57260	PR2, BGL2	PATHOGENESIS-RELATED GENE 2, BIG GRAIN LIKE 2
AT3G58190	LBD29	LATERAL ORGAN BOUNDARIES-DOMAIN 29
AT3G59060	PIF5, PIL6	PHYTOCHROME INTERACTING FACTOR 5, PHYTOCHROME INTERACTING FACTOR 3-LIKE 6
AT3G60090	VQ26	VQ PROTEIN 26
AT3G61430	PIP1	PLASMA MEMBRANE INTRINSIC PROTEIN 1
AT3G61510	ACS1	1-AMINOCYCLOPROPANE-1-CARBOXYLATE SYNTHASE1
AT3G61630	CRF6	CYTOKININ RESPONSE FACTOR 6
AT3G61790	SINAT3	SINAT E3
AT3G61830	ARF18	AUXIN RESPONSE FACTOR 18
AT3G62100	IAA30	INDOLE-3-ACETIC ACID 30
AT3G62150	ABCB21	ATP-BINDING CASSETTE B21
AT3G62670	ARR20	RESPONSE REGULATOR 20
AT3G62980	TIR1	TRANSPORT INHIBITOR RESPONSE 1
AT3G63010	GID1B	GIBBERELLIN INSENSITIVE DWARF1B
AT3G63110	IPT3	ISOPENTENYLTRANSFERASE 3
AT3G63440	CKX6	CYTOKININ OXIDASE 6
AT4G00710	BSK3	BRASSINOSTEROID-SIGNALING KINASE 3
AT4G00870	bHLH14	BHLH014
AT4G01026	PYL7, RCAR2	PYR1-LIKE 7, REGULATORY COMPONENT OF ABA RECEPTOR 2
AT4G01250	WRKY22	WRKY DNA-BINDING PROTEIN 22
AT4G01820	ABCB3, PGP3	ATP-BINDING CASSETTE B3, P-GLYCOPROTEIN 3
AT4G01830	ABCB5, PGP5	ATP-BINDING CASSETTE B5, P-GLYCOPROTEIN 5
AT4G02570	CUL1	CULLIN 1
AT4G02780	CPS1	ENT-COPALYL DIPHOSPHATE SYNTHETASE 1
AT4G02980	ABP1	AUXIN BINDING PROTEIN1
AT4G03190	AFB1	AUXIN SIGNALING F-BOX 1
AT4G03400	DFL2	DWARF IN LIGHT 2
AT4G04450	WRKY42	WRKY DNA-BINDING PROTEIN 42
AT4G05110	ENT6	EQUILIBRATIVE NUCLEOSIDE TRANSPORTER 6
AT4G05120	ENT3	EQUILIBRATIVE NUCLEOSIDE TRANSPORTER 3
AT4G08040	ACS11	1-AMINOCYCLOPROPANE-1-CARBOXYLATE SYNTHASE11
AT4G08869	LURE1.7	AtLURE1.7
AT4G08875	LURE1.8	AtLURE1.8
AT4G08920	CRY1	CRYPTOCHROME 1
AT4G09000	GRF1	GENERAL REGULATORY FACTOR 1
AT4G09530	SAUR17	SMALL AUXIN UPREGULATED RNA 17
AT4G09570	CPK4	CALCIUM DEPENDENT PROTEIN KINASE 4
AT4G09600	GASA3	GAST1 PROTEIN HOMOLOG 3
AT4G09610	GASA2	GAST1 PROTEIN HOMOLOG 2
AT4G09820	TT8	TRANSPARENT TESTA 8
AT4G09900	MES12	METHYL ESTERASE 12
AT4G10090	ELP6	ELONGATOR PROTEIN 6
AT4G10380	NIP5;1	NOD26-LIKE INTRINSIC PROTEIN 5;1
AT4G11140	CRF1	CYTOKININ RESPONSE FACTOR 1
AT4G11260	ETA3	ENHANCER OF TIR1-1 AUXIN RESISTANCE 3
AT4G11280	ACS6	1-AMINOCYCLOPROPANE-1-CARBOXYLATE SYNTHASE6
AT4G11510	RALFL28	RALF-LIKE 28
AT4G11653	RALFL29	RALF-LIKE 29
AT4G12970	EPFL9	EPIDERMAL PATTERNING FACTOR LIKE-9
AT4G13075	RALFL30	RALF-LIKE 30
AT4G13195	CLE44	CLAVATA3/ESR-RELATED 44
AT4G13260	YUC2	YUCCA 2
AT4G13950	RALFL31	RALF-LIKE 31
AT4G14010	RALFL32	RALF-LIKE 32
AT4G14550	IAA14	INDOLE-3-ACETIC ACID INDUCIBLE 14
AT4G14560	IAA1	INDOLE-3-ACETIC ACID 1
AT4G14723	EPFL4	EPIDERMAL PATTERNING FACTOR LIKE-4
AT4G15800	RALFL33	RALF-LIKE 33
AT4G16110	ARR2	RESPONSE REGULATOR 2
AT4G16430	bHLH3, JAM3	BHLH03, JASMONATE ASSOCIATED MYC2 LIKE 3
AT4G16515	RGF6	ROOT MERISTEM GROWTH FACTOR 6
AT4G16760	ACX1	ACYL-COA OXIDASE 1
AT4G17870	PYR1, RCAR11	PYRABACTIN RESISTANCE 1, REGULATORY COMPONENT OF ABA RECEPTOR 11
AT4G17880	MYC4	MYC DOMAIN PROTEIN 4
AT4G18050	ABCB9, PGP9	ATP-BINDING CASSETTE B9, P-GLYCOPROTEIN 9
AT4G18290	KAT2	3-KETO-ACYL-COA THIOLASE 2
AT4G18350	NCED2	NINE-CIS-EPOXYCAROTENOID DIOXYGENASE 2
AT4G18470	SNI1	UPPRESSOR OF NPR1-1
AT4G18510	CLE2	CLAVATA3/ESR-RELATED 2
AT4G18620	PYL13, RCAR7	PYR1-LIKE 13, REGULATORY COMPONENT OF ABA RECEPTOR 7
AT4G18710	BIN2	BRASSINOSTEROID-INSENSITIVE 2
AT4G19230	CYP707A1	CYTOCHROME P450, FAMILY 707, SUBFAMILY A, POLYPEPTIDE 1
AT4G19660	NPR4	NPR1-LIKE PROTEIN 4
AT4G19985	GNAT3	GCN5‐RELATED N‐ACETYLTRANSFERASE 3
AT4G20310	S2P	SITE 2 PROTEASE
AT4G21200	GA2OX8	GIBBERELLIN 2-OXIDASE 8
AT4G21690	GA3OX3	GIBBERELLIN 3-OXIDASE 3
AT4G23550	WRKY29	WRKY DNA-BINDING PROTEIN 29
AT4G23650	CPK3	CALCIUM DEPENDENT PROTEIN KINASE 3
AT4G23750	CRF2	CYTOKININ RESPONSE FACTOR 2
AT4G23810	WRKY53	WRKY DNA-BINDING PROTEIN 53
AT4G23980	ARF9	AUXIN RESPONSE FACTOR 9
AT4G24150	GRF8	GROWTH-REGULATING FACTOR 8
AT4G24210	SLY1	SLEEPY1
AT4G24390	AFB4	AUXIN SIGNALING F-BOX 4
AT4G24650	IPT4	ISOPENTENYLTRANSFERASE 4
AT4G24670	TAR2	TRYPTOPHAN AMINOTRANSFERASE RELATED 2
AT4G25350	SHB1	SHORT HYPOCOTYL UNDER BLUE1
AT4G25420	GA20OX1	GIBBERELLIN 20-OXIDASE 1
AT4G25960	ABCB2, PGP2	ATP-BINDING CASSETTE B2, P-GLYCOPROTEIN 2
AT4G26070	MKK1	MITOGEN ACTIVATED PROTEIN KINASE KINASE 1
AT4G26080	ABI1	ABA INSENSITIVE 1
AT4G26200	ACS7	1-AMINOCYCLOPROPANE-1-CARBOXYLATE SYNTHASE7
AT4G26420	GAMT1	GIBBERELLIN METHYLTRANSFERASE 1
AT4G26540	RGI3	RGF1 INSENSITIVE 3
AT4G27260	GH3.5	GRETCHEN HAGEN 3.5
AT4G27410	ANAC072	NAC DOMAIN CONTAINING PROTEIN 72
AT4G27630	GTG2	GPCR-TYPE G PROTEIN 2
AT4G27920	PYL10, RCAR4	PYR1-LIKE 10, REGULATORY COMPONENT OF ABA RECEPTOR 4
AT4G27950	CRF4	CYTOKININ RESPONSE FACTOR 4
AT4G28640	IAA11	INDOLE-3-ACETIC ACID INDUCIBLE 11
AT4G28680	TYRDC	L-TYROSINE DECARBOXYLASE
AT4G28720	YUC8	YUCCA 8
AT4G28910	NINJA	NOVEL INTERACTOR OF JAZ
AT4G29010	AIM1	ABNORMAL INFLORESCENCE MERISTEM 1
AT4G29080	IAA27	INDOLE-3-ACETIC ACID 27
AT4G29740	CKX4	CYTOKININ OXIDASE 4
AT4G29920	SMXL4	SMAX1-LIKE 4
AT4G30080	ARF16	AUXIN RESPONSE FACTOR 16
AT4G30350	SMXL2	SMAX1-LIKE 2
AT4G30610	BRS1	BRI1 SUPPRESSOR 1
AT4G31500	CYP83B1	CYTOCHROME P450, FAMILY 83, SUBFAMILY B, POLYPEPTIDE 1
AT4G31550	WRKY11	WRKY DNA-BINDING PROTEIN 11
AT4G31800	WRKY18	WRKY DNA-BINDING PROTEIN 18
AT4G31920	ARR10	RESPONSE REGULATOR 10
AT4G32280	IAA29	INDOLE-3-ACETIC ACID 29
AT4G32540	YUC1	YUCCA 1
AT4G32810	MAX4, CCD8	MORE AXILLARY BRANCHING 4, CAROTENOID CLEAVAGE DIOXYGENASE 8
AT4G33430	BAK1	BRI1-ASSOCIATED RECEPTOR KINASE 1
AT4G33950	SnRK2.6, OST1	SNF1-RELATED PROTEIN KINASE 2.6, OPEN STOMATA 1
AT4G34000	ABF3, DPBF5	ABSCISIC ACID RESPONSIVE ELEMENTS-BINDING FACTOR 3, DC3 PROMOTER-BINDING FACTOR 5
AT4G34138	UGT73B1	UDP-GLUCOSYL TRANSFERASE 73B1
AT4G34410	ERF109	ETHYLENE RESPONSE FACTOR 109
AT4G34750	SAUR49	SMALL AUXIN UPREGULATED RNA 49
AT4G34760	SAUR50	SMALL AUXIN UPREGULATED RNA 50
AT4G35020	ROP6	RHO-RELATED PROTEIN FROM PLANTS 6
AT4G35150	T12J5.20	T12J5_20
AT4G35160	ASMT1	N-ACETYLSEROTONIN O-METHYLTRANSFERASE 1
AT4G35190	LOG5	LONELY GUY 5
AT4G35230	BSK1	BRASSINOSTEROID-SIGNALING KINASE 1
AT4G36110	SAUR9	SMALL AUXIN UPREGULATED RNA 9
AT4G36380	CYP90C1, ROT3	CYTOCHROME P450 90C1, ROTUNDIFOLIA 3
AT4G36920	AP2	APETALA 2
AT4G37140	MES20	METHYL ESTERASE 20
AT4G37295	PIPL3	PAMP-INDUCED PEPTIDE-LIKE 3
AT4G37390	GH3.2	GRETCHEN HAGEN 3.2
AT4G37720	PSK6	PHYTOSULFOKINE 6 PRECURSOR
AT4G37740	GRF2	GROWTH-REGULATING FACTOR 2
AT4G37770	ACS8	1-AMINOCYCLOPROPANE-1-CARBOXYLATE SYNTHASE8
AT4G37810	EPFL2	EPIDERMAL PATTERNING FACTOR LIKE-2
AT4G37940	AGL21	AGAMOUS-LIKE 21
AT4G38130	HDA19	HISTONE DEACETYLASE 19
AT4G38430	ROPGEF1	ROP (RHO OF PLANTS) GUANINE NUCLEOTIDE EXCHANGE FACTOR 1
AT4G38825	SAUR13	SMALL AUXIN UPREGULATED RNA 13
AT4G38840	SAUR14	SMALL AUXIN UPREGULATED RNA 14
AT4G38860	SAUR16	SMALL AUXIN UPREGULATED RNA 16
AT4G39030	EDS5	ENHANCED DISEASE SUSCEPTIBILITY 5
AT4G39400	BRI1	BRASSINOSTEROID INSENSITIVE 1
AT4G39410	WRKY13	WRKY DNA-BINDING PROTEIN 13
AT4G39950	CYP79B2	CYTOCHROME P450, FAMILY 79, SUBFAMILY B, POLYPEPTIDE 2
AT4G40010	SnRK2.7	SNF1-RELATED PROTEIN KINASE 2.7
AT5G01060	BSK10	BRASSINOSTEROID-SIGNALING KINASE 10
AT5G01240	LAX1	LIKE AUXIN RESISTANT 1
AT5G01900	WRKY62	WRKY DNA-BINDING PROTEIN 62
AT5G01990	PILS6	PIN-LIKES 6
AT5G03270	LOG6	LONELY GUY 6
AT5G03280	EIN2	ETHYLENE INSENSITIVE2
AT5G03415	DPB	ATDPB
AT5G03730	CTR1	CONSTITUTIVE TRIPLE RESPONSE1
AT5G04230	PAL3	PHENYLALANINE AMMONIA-LYASE 3
AT5G04240	ELF6	EARLY FLOWERING 6
AT5G05300	IDL6	INFLORESCENCE DEFICIENT IN ABSCISSION (IDA)-LIKE 6
AT5G05440	PYL5, RCAR8	PYR1-LIKE 5, REGULATORY COMPONENT OF ABA RECEPTOR 8
AT5G05690	CYP90A1, CPD	CYTOCHROME P450 90A1, CONSTITUTIVE PHOTOMORPHOGENIC DWARF
AT5G05730	TRP5, ASA1, WEI2	TRYPTOPHAN BIOSYNTHESIS 5, ANTHRANILATE SYNTHASE ALPHA SUBUNIT 1, WEAK ETHYLENE INSENSITIVE2
AT5G05860	UGT76C2	UDP-GLUCOSYL TRANSFERASE 76C2
AT5G05870	UGT76C1	UDP-GLUCOSYL TRANSFERASE 76C1
AT5G06300	LOG7	LONELY GUY 7
AT5G06530	ABCG22	ATP-BINDING CASSETTE G22
AT5G06570	CXE15	CARBOXYLESTERASE 15
AT5G06950	TGA2	TGACG SEQUENCE-SPECIFIC BINDING PROTEIN 2
AT5G07200	GA20OX3	GIBBERELLIN 20-OXIDASE 3
AT5G07210	ARR21	RESPONSE REGULATOR 21
AT5G08130	BIM1	BES1-INTERACTING MYC-LIKE1
AT5G09805	IDL3	INFLORESCENCE DEFICIENT IN ABSCISSION (IDA)-LIKE 3
AT5G09810	ACT7	ACTIN 7
AT5G09980	PROPEP4	ELICITOR PEPTIDE 4 PRECURSOR
AT5G09990	PROPEP5	ELICITOR PEPTIDE 5 PRECURSOR
AT5G10200	SAV4	SHADE AVOIDANCE 4
AT5G10300	MES5	METHYL ESTERASE 5
AT5G10310	EPFL1	EPIDERMAL PATTERNING FACTOR LIKE-1
AT5G10450	GRF6	GENERAL REGULATORY FACTOR 6
AT5G10720	AHK5	ARABDIPOSIS HISTIDINE KINASE 5
AT5G10990	SAUR69	SMALL AUXIN UPREGULATED RNA 69
AT5G11260	HY5	ELONGATED HYPOCOTYL 5
AT5G11320	YUC4	YUCCA 4
AT5G11950	LOG8	LONELY GUY 8
AT5G12235	CLE22	CLAVATA3/ESR-RELATED 22
AT5G12990	CLE40	CLAVATA3/ESR-RELATED 40
AT5G13220	JAZ10	JASMONATE-ZIM-DOMAIN PROTEIN 10
AT5G13320	GH3.12，PBS3	GRETCHEN HAGEN 3.12,AVRPPHB SUSCEPTIBLE 3
AT5G13370	GH3.15	GRETCHEN HAGEN 3.15
AT5G13630	CHLH	MG-CHELATASE H
AT5G14920	GASA14	A-STIMULATED IN ARABIDOPSIS 14
AT5G14930	SAG101	SENESCENCE-ASSOCIATED GENE 101
AT5G15100	PIN8	PIN-FORMED 8
AT5G15230	GASA4	GAST1 PROTEIN HOMOLOG 4
AT5G16050	GRF5	GENERAL REGULATORY FACTOR 5
AT5G16530	PIN5	PIN-FORMED 5
AT5G17300	RVE1	REVEILLE 1
AT5G17490	RGL3	RGA-LIKE3
AT5G17800	BRAVO, MYB56	BRASSINOSTEROIDS AT VASCULAR AND ORGANIZING CENTER, MYB DOMAIN PROTEIN 56
AT5G17990	TRP1, PAT1	TRYPTOPHAN BIOSYNTHESIS 1, PHOSPHORIBOSYLANTHRANILATE TRANSFERASE 1
AT5G18010	SAUR19	SMALL AUXIN UPREGULATED RNA 19
AT5G18020	SAUR20	SMALL AUXIN UPREGULATED RNA 20
AT5G18030	SAUR21	SMALL AUXIN UPREGULATED RNA 21
AT5G18050	SAUR22	SMALL AUXIN UPREGULATED RNA 22
AT5G18060	SAUR23	SMALL AUXIN UPREGULATED RNA 23
AT5G18080	SAUR24	SMALL AUXIN UPREGULATED RNA 24
AT5G18190	AEL4, MLK1, PPK2	ARABIDOPSIS EL1-LIKE 4, MUT9P-LIKE-KINASE 1, PHOTOREGULATORY PROTEIN KINASE 2
AT5G19040	IPT5	ISOPENTENYLTRANSFERASE 5
AT5G20040	IPT9	ISOPENTENYLTRANSFERASE 9
AT5G20690	LURE1, PRK6	LURE1, POLLEN RECEPTOR LIKE KINASE 6
AT5G20730	ARF7, IAA21, IAA23, IAA25	AUXIN RESPONSE FACTOR 7, INDOLE-3-ACETIC ACID INDUCIBLE 21, INDOLE-3-ACETIC ACID INDUCIBLE 23, INDOLE-3-ACETIC ACID INDUCIBLE 25
AT5G20820	SAUR76	SMALL AUXIN UPREGULATED RNA 76
AT5G20900	JAZ12	JASMONATE-ZIM-DOMAIN PROTEIN 12
AT5G20960	AAO1	ABSCISIC ALDEHYDE OXIDASE 1
AT5G21482	CKX7	CYTOKININ OXIDASE 7
AT5G22090	EAR1	ENHANCER OF ABA CO-RECEPTOR 1
AT5G22570	WRKY38	WRKY DNA-BINDING PROTEIN 38
AT5G23580	CPK12	CALCIUM DEPENDENT PROTEIN KINASE 12
AT5G24770	VSP2	VEGETATIVE STORAGE PROTEIN 2
AT5G24780	VSP1	VEGETATIVE STORAGE PROTEIN 1
AT5G24900	ELA2, CYP714A2	EUI-LIKE P450 A2, CYTOCHROME P450, FAMILY 714, SUNFAMILY A, POLYPEPTIDE 2
AT5G24910	ELA1, CYP714A1	EUI-LIKE P450 A1, CYTOCHROME P450, FAMILY 714, SUNFAMILY A, POLYPEPTIDE 1
AT5G25160	ZFP3	ZINC FINGER PROTEIN 3
AT5G25350	EBF2	EIN3-BINDING F BOX PROTEIN 2
AT5G25620	YUC6	YUCCA 6
AT5G25890	IAA28	INDOLE-3-ACETIC ACID 28
AT5G25900	KO1/CYP701A3	ENT-KAURENE OXIDASE 1, CYTOCHROME P450 701 A3
AT5G26140	LOG9	LONELY GUY 9
AT5G26594	ARR24	RESPONSE REGULATOR 24
AT5G27320	GID1C	GIBBERELLIN INSENSITIVE DWARF1C
AT5G33340	CDR1	CONSTITUTIVE DISEASE RESISTANCE 1
AT5G35750	AHK2	ARABDIPOSIS HISTIDINE KINASE 2
AT5G37020	ARF8	AUXIN RESPONSE FACTOR 8
AT5G37260	RVE2	REVEILLE 2
AT5G37740	CAR1	C2-DOMAIN ABSCISIC ACID-RELATED PROTEIN 1
AT5G38450	CYP735A1	CYTOCHROME P450, FAMILY 735, SUBFAMILY A, POLYPEPTIDE 1
AT5G38480	GRF3	GENERAL REGULATORY FACTOR 3
AT5G38970	CYP85A1, BR6OX1	CYTOCHROME P450 85A1, BRASSINOSTEROID-6-OXIDASE 1
AT5G39340	AHP3	HISTIDINE-CONTAINING PHOSPHOTRANSMITTER 3
AT5G40350	MYB24	MYB DOMAIN PROTEIN 24
AT5G40780	LHT1	LYSINE HISTIDINE TRANSPORTER 1
AT5G41260	BSK8	BRASSINOSTEROID-SIGNALING KINASE 8
AT5G41315	GL3	GLABRA 3
AT5G41480	GLA1	GLOBULAR ARREST1
AT5G42650	AOS	ALLENE OXIDE SYNTHASE
AT5G42750	BKI1	BRI1 KINASE INHIBITOR 1
AT5G42910	MBD2.11	MBD2_11
AT5G43285	LURE1.1	AtLURE1.1
AT5G43510	LURE1.2	AtLURE1.2
AT5G43513	LURE1.3	AtLURE1.3
AT5G43516	LURE1.6	AtLURE1.6
AT5G43518	LURE1.4	AtLURE1.4
AT5G43525	LURE1.5	AtLURE1.5
AT5G43700	IAA4	INDOLE-3-ACETIC ACID 4
AT5G43890	YUC5	YUCCA 5
AT5G44420	PDF1.2	PLANT DEFENSIN 1.2
AT5G45110	NPR3	NPR1-LIKE PROTEIN 3
AT5G45260	WRKY52	WRKY DNA-BINDING PROTEIN 52
AT5G45340	CYP707A3	CYTOCHROME P450, FAMILY 707, SUBFAMILY A, POLYPEPTIDE 3
AT5G45860	PYL11, RCAR5	PYR1-LIKE 11, REGULATORY COMPONENT OF ABA RECEPTOR 5
AT5G45870	PYL12, RCAR6	PYR1-LIKE 12, REGULATORY COMPONENT OF ABA RECEPTOR 6
AT5G46330	FLS2	FLAGELLIN-SENSITIVE 2
AT5G46540	ABCB7, PGP7	ATP-BINDING CASSETTE B7, P-GLYCOPROTEIN 7
AT5G46570	BSK2	BRASSINOSTEROID-SIGNALING KINASE 2
AT5G46760	MYC3	MYC DOMAIN PROTEIN 3
AT5G46790	PYL1, RCAR12	PYR1-LIKE 1, REGULATORY COMPONENT OF ABA RECEPTOR 12
AT5G46830	MYC5	MYC DOMAIN PROTEIN 5
AT5G48000	CYP708A2	CYTOCHROME P450, FAMILY 708, SUBFAMILY A, POLYPEPTIDE 2
AT5G48170	SLY2	SLEEPY2
AT5G48485	DIR1	DEFECTIVE IN INDUCED RESISTANCE 1
AT5G48940	RGI2	RGF1 INSENSITIVE 2
AT5G49160	MET1	METHYLTRANSFERASE 1
AT5G49980	AFB5	AUXIN SIGNALING F-BOX 5
AT5G50080	ERF110	ETHYLENE RESPONSE FACTOR 110
AT5G51110	SDIRIP1	SDIR1-INTERACTING PROTEIN1
AT5G51451	RGF5	ROOT MERISTEM GROWTH FACTOR 5
AT5G51760	AHG1	ABA-HYPERSENSITIVE GERMINATION 1
AT5G51810	GA20OX2	GIBBERELLIN 20-OXIDASE 2
AT5G52050	DTX50	DETOXIFICATION EFFLUX CARRIER 50
AT5G52200	I-2	INHIBITOR-2
AT5G52240	MSBP1	MEMBRANE STEROID BINDING PROTEIN 1
AT5G53160	PYL8, RCAR3	PYR1-LIKE 8, REGULATORY COMPONENT OF ABA RECEPTOR 3
AT5G53290	CRF3	CYTOKININ RESPONSE FACTOR 3
AT5G53470	ACBP1	ACYL-COA BINDING PROTEIN 1
AT5G53590	SAUR30	SMALL AUXIN UPREGULATED RNA 30
AT5G53660	GRF7	GROWTH-REGULATING FACTOR 7
AT5G53950	CUC2	CUP-SHAPED COTYLEDON 2
AT5G53980	HB52	HOMEOBOX PROTEIN 52
AT5G54140	ILL3	IAA-LEUCINE-RESISTANT (ILR1)-LIKE 3
AT5G54160	COMT1	CAFFEATE O-METHYLTRANSFERASE 1
AT5G54510	GH3.6	GRETCHEN HAGEN 3.6
AT5G54810	TRP2	TRYPTOPHAN BIOSYNTHESIS 2
AT5G55250	IAMT1	IAA CARBOXYLMETHYLTRANSFERASE 1
AT5G56040	RGI4	RGF1 INSENSITIVE 4
AT5G56270	WRKY2	WRKY DNA-BINDING PROTEIN 2
AT5G56300	GAMT2	GIBBERELLIN METHYLTRANSFERASE 2
AT5G56650	ILL1	IAA-LEUCINE-RESISTANT (ILR1)-LIKE 1
AT5G56660	ILL2	IAA-LEUCINE-RESISTANT (ILR1)-LIKE 2
AT5G56970	CKX3	CYTOKININ OXIDASE 3
AT5G57050	ABI2	ABA INSENSITIVE 2
AT5G57090	PIN2, EIR1	PIN-FORMED 2, AUXIN EFFLUX CARRIER FAMILY PROTEIN 1
AT5G57130	SMXL5	SMAX1-LIKE 5
AT5G57420	IAA33	INDOLE-3-ACETIC ACID INDUCIBLE 33
AT5G57520	ZFP2	ZINC FINGER PROTEIN 2
AT5G57710	SMAX1	SUPPRESSOR OF MORE AXILLARY BRANCHES 2 1
AT5G58080	ARR18	RESPONSE REGULATOR 18
AT5G59010	BSK5	BRASSINOSTEROID-SIGNALING KINASE 5
AT5G59220	HAI1	HIGHLY ABA-INDUCED PP2C GENE 1
AT5G59845	GASA10	GAST1 PROTEIN HOMOLOG 10
AT5G60410	S1Z1	SAP AND MIZ1 DOMAIN- CONTAINING LIGASE1
AT5G60450	ARF4	AUXIN RESPONSE FACTOR 4
AT5G60810	RGF1	ROOT MERISTEM GROWTH FACTOR 1
AT5G61380	TOC1	TIMING OF CAB EXPRESSION 1
AT5G62000	ARF2	AUXIN RESPONSE FACTOR 2
AT5G62120	ARR23	RESPONSE REGULATOR 23
AT5G62920	ARR6	RESPONSE REGULATOR 6
AT5G63090	LOB	LATERAL ORGAN BOUNDARY
AT5G63110	HDA6	HISTONE DEACETYLASE 6
AT5G63650	SnRK2.5	SNF1-RELATED PROTEIN KINASE 2.5
AT5G63970	RGLG3	RING DOMAIN LIGASE 3
AT5G64667	IDL2	INFLORESCENCE DEFICIENT IN ABSCISSION (IDA)-LIKE 2
AT5G64770	RGF9	ROOT MERISTEM GROWTH FACTOR 9
AT5G64800	CLE21	CLAVATA3/ESR-RELATED 21
AT5G64810	WRKY51	WRKY DNA-BINDING PROTEIN 51
AT5G64890	PEP2, PROPEP2	PEPTIDE 2, ELICITOR PEPTIDE 2 PRECURSOR
AT5G64900	PEP1, PROPEP1	PEPTIDE 1, PRECURSOR OF PEPTIDE 1
AT5G64905	PROPEP3	ELICITOR PEPTIDE 3 PRECURSOR
AT5G65110	ACX2	ACYL-COA OXIDASE 2
AT5G65430	GRF8	GENERAL REGULATORY FACTOR 8
AT5G65600	LecRK-IX.2	L-TYPE LECTIN RECEPTOR KINASE IX.2
AT5G65670	IAA9	INDOLE-3-ACETIC ACID INDUCIBLE 9
AT5G65800	ACS5, ETO2	1-AMINOCYCLOPROPANE-1-CARBOXYLATE SYNTHASE5, ETHYLENE OVERPRODUCER 2
AT5G65870	PSK5	PHYTOSULFOKINE 5 PRECURSOR
AT5G65980	PILS7	PIN-LIKES 7
AT5G66880	SnRK2.3	SNF1-RELATED PROTEIN KINASE 2.3
AT5G67030	ABA1, ZEP	ABSCISIC ACID (ABA)-DEFICIENT1, ZEAXANTHIN EPOXIDASE
AT5G67070	RALFL34	RALF-LIKE 34
AT5G67160	EPS1	ENHANCED PSEUDOMONAS SUSCEPTIBILITY 1

## Sheet: S3
Table S3. The classification, genomic data source, and publication information of 469 species.
Species	Division	Phylum	Class	Order	Family	Version	References	Reference_links	Database Name	Database_download links
Amborella_trichopoda	Tracheophyta	Angiosperms	basal Angiosperms	Amborellales	Amborellaceae	v1.0	The Amborella Genome and the Evolution of Flowering Plants	https://science.sciencemag.org/content/342/6165/1241089	Phytozome	https://genome.jgi.doe.gov/portal/pages/dynamicOrganismDownload.jsf?organism=Phytozome
Euryale_ferox	Tracheophyta	Angiosperms	basal Angiosperms	Nymphaeales	Nymphaeaceae	v1.0	Prickly waterlily and rigid hornwort genomes shed light on early angiosperm evolution	https://www.nature.com/articles/s41477-020-0594-6	CoGe	https://genomevolution.org/CoGe/GenomeInfo.pl?gid=56574
Nymphaea_colorata	Tracheophyta	Angiosperms	basal Angiosperms	Nymphaeales	Nymphaeaceae	v1.2	The water lily genome and the early evolution of flowering plants	https://www.nature.com/articles/s41586-019-1852-5	Phytozome	https://genome.jgi.doe.gov/portal/pages/dynamicOrganismDownload.jsf?organism=Phytozome
Magnolia_biondii	Tracheophyta	Angiosperms	Magnoliids	Magnoliales	Magnoliaceae	v14.0	The genome of Magnolia biondii Pamp. provides insights into the evolution of Magnoliales and biosynthesis of terpenoids	https://www.nature.com/articles/s41438-021-00471-9	Dryad	https://dataDryad.org/stash/dataset/doi:10.5061/Dryad.s4mw6m947
Cinnamomum_kanehirae	Tracheophyta	Angiosperms	Magnoliids	Laurales	Lauraceae	v3.0	Stout camphor tree genome fills gaps in understanding of flowering plant genome evolution	https://www.nature.com/articles/s41477-018-0337-0	Phytozome	https://genome.jgi.doe.gov/portal/pages/dynamicOrganismDownload.jsf?organism=Phytozome
Aristolochia_contorta	Tracheophyta	Angiosperms	Magnoliids	Piperales	Aristolochiaceae	v1.0	Chromosome-level genome assembly of Aristolochia contorta provides insights into the biosynthesis of benzylisoquinoline alkaloids and aristolochic acids	https://doi.org/10.1093/hr/uhac005	CoGe	https://genomevolution.org/coge/SearchResults.pl?s=Aristolochia%20contorta&genome=&p=genome
Aristolochia_fimbriata	Tracheophyta	Angiosperms	Magnoliids	Piperales	Aristolochiaceae	v1.0	Insights into angiosperm evolution, floral development and chemical biosynthesis from the Aristolochia fimbriata genome	https://www.nature.com/articles/s41477-021-00990-2	NGDC	https://ngdc.cncb.ac.cn/search/?dbId=gwh&q=PRJCA004207&page=1
Chloranthus_spicatus	Tracheophyta	Angiosperms	Magnoliids	Chloranthales	Chloranthaceae	v1.0	Chloranthus genome provides insights into the early diversification of angiosperms	https://www.nature.com/articles/s41467-021-26922-4	CNGB	https://ngdc.cncb.ac.cn/gwh/Assembly/23169/show
Saururus_chinensis	Tracheophyta	Angiosperms	Magnoliids	Piperales	Saururaceae	v1.0	The Saururus chinensis genome provides insights into the evolution of pollination strategies and herbaceousness in magnoliids	https://onlinelibrary.wiley.com/doi/10.1111/tpj.16097	NGDC	https://ngdc.cncb.ac.cn/search/?dbId=gwh&q=GWHBMBM00000000
Amaranthus_hypochondriacus	Tracheophyta	Angiosperms	Eudicots	Caryophyllales	Amaranthaceae	v1.0	The Amaranth Genome: Genome, Transcriptome, and Physical Map Assembly	https://acsess.onlinelibrary.wiley.com/doi/10.3835/plantgenome2015.07.0062	CoGe	https://genomevolution.org/coge/SearchResults.pl?s=Amaranthus%20hypochondriacus&p=genome
Beta_patula	Tracheophyta	Angiosperms	Eudicots	Caryophyllales	Amaranthaceae	v1.0	Genomes of the wild beets Beta patula and Beta vulgaris ssp. Maritima	https://onlinelibrary.wiley.com/doi/full/10.1111/tpj.14413	The Beta vulgaris Resource	https://bvseq.boku.ac.at/Genome/Download/Bpat/
Beta_vulgaris	Tracheophyta	Angiosperms	Eudicots	Caryophyllales	Amaranthaceae	EL10_1.0	Genomes of the wild beets Beta patula and Beta vulgaris ssp. maritima	https://pubmed.ncbi.nlm.nih.gov/31104348/	Phytozome	https://genome.jgi.doe.gov/portal/pages/dynamicOrganismDownload.jsf?organism=Phytozome
Chenopodium_pallidicaule	Tracheophyta	Angiosperms	Eudicots	Caryophyllales	Amaranthaceae	v4.0	The genome of Chenopodium pallidicaule: An emerging Andean super grain	https://bsapubs.onlinelibrary.wiley.com/doi/full/10.1002/aps3.11300	CoGe	https://genomevolution.org/coge/SearchResults.pl?s=Chenopodium%20pallidicaule&p=genome
Chenopodium_quinoa	Tracheophyta	Angiosperms	Eudicots	Caryophyllales	Amaranthaceae	v1.0	A high-quality genome assembly of quinoa provides insights into the molecular basis of salt bladder-based salinity tolerance and the exceptional nutritional value	https://www.nature.com/articles/cr2017124	Phytozome	https://genome.jgi.doe.gov/portal/pages/dynamicOrganismDownload.jsf?organism=Phytozome
Spinacia_oleracea	Tracheophyta	Angiosperms	Eudicots	Caryophyllales	Amaranthaceae	v3.0	Draft genome of spinach and transcriptome diversity of 120 Spinacia accessions	https://www.nature.com/articles/ncomms15275	Phytozome	https://genome.jgi.doe.gov/portal/pages/dynamicOrganismDownload.jsf?organism=Phytozome
Aldrovanda_vesiculosa	Tracheophyta	Angiosperms	Eudicots	Caryophyllales	Droseraceae	v1.0	Genomes of the Venus Flytrap and Close Relatives Unveil the Roots of Plant Carnivory	https://www.sciencedirect.com/science/article/pii/S0960982220305674?via%3Dihub	CARNIVOROM	https://www.biozentrum.uni-wuerzburg.de/carnivorom/resources
Dionaea_muscipula	Tracheophyta	Angiosperms	Eudicots	Caryophyllales	Droseraceae	v1.0	Genomes of the Venus Flytrap and Close Relatives Unveil the Roots of Plant Carnivory	https://www.sciencedirect.com/science/article/pii/S0960982220305674?via%4Dihub	CARNIVOROM	https://www.biozentrum.uni-wuerzburg.de/carnivorom/resources
Drosera_spatulata	Tracheophyta	Angiosperms	Eudicots	Caryophyllales	Droseraceae	v1.0	Genomes of the Venus Flytrap and Close Relatives Unveil the Roots of Plant Carnivory	https://www.sciencedirect.com/science/article/pii/S0960982220305674?via%3Dihub	CARNIVOROM	https://www.biozentrum.uni-wuerzburg.de/carnivorom/resources
Simmondsia_chinensis	Tracheophyta	Angiosperms	Eudicots	Caryophyllales	Simmondsiaceae	v1.0	The genome of jojoba (Simmondsia chinensis): A taxonomically isolated species that directs wax ester accumulation in its seeds	https://advances.sciencemag.org/content/6/11/eaay3240	NGDB	ftp://download.big.ac.cn/gwh/Plants/Simmondsia_chinensis_sc1_GWHAASQ00000000/
Fagopyrum_esculentum	Tracheophyta	Angiosperms	Eudicots	Caryophyllales	Polygonaceae	v1.0	Assembly of the draft genome of buckwheat and its applications in identifying agronomically useful genes	https://academic.oup.com/dnaresearch/article/23/3/215/1745460	BGDB	https://drive.google.com/drive/folders/1faT2M7-KCBA-hbHebpb29BCHAYZUKMmu
Fagopyrum_tataricum	Tracheophyta	Angiosperms	Eudicots	Caryophyllales	Polygonaceae	v2.0	The Tartary Buckwheat Genome Provides Insights into Rutin Biosynthesis and Abiotic Stress Tolerance	https://linkinghub.elsevier.com/retrieve/pii/S1674205217302435	MBKBASE	http://MBKBASE.org/Pinku1/
Polygonum_cuspidatum	Tracheophyta	Angiosperms	Eudicots	Caryophyllales	Polygonaceae	v1.1	Assembly and Annotation of a Draft Genome of the Medicinal Plant Polygonum cuspidatum	https://www.frontiersin.org/articles/10.3389/fpls.2019.01274/full#h6	NGDC	https://ngdc.cncb.ac.cn/gsa/browse/CRA001939
Carnegiea_gigantea	Tracheophyta	Angiosperms	Eudicots	Caryophyllales	Cactaceae	v1.0	Extensive gene tree discordance and hemiplasy shaped the genomes of North American columnar cacti	https://www.pnas.org/content/114/45/12003	Dryad	https://dataDryad.org/stash/dataset/doi:10.5061/Dryad.72c2g
Malania_oleifera	Tracheophyta	Angiosperms	Eudicots	Santalales	Olacaceae	v1.0	Genome sequence of Malania oleifera, a tree with great value for nervonic acid production	https://watermark.silverchair.com/giy164.pdf?token=AQECAHi208BE49Ooan9kkhW_Ercy7Dm3ZL_9Cf3qfKAc485ysgAAAskwggLFBgkqhkiG9w0BBwagggK2MIICsgIBADCCAqsGCSqGSIb3DQEHATAeBglghkgBZQMEAS4wEQQMSy-I0sLKA9O_Ol1-AgEQgIICfOUzFG2Fi0Eqt2pf3lUegcm0-8oSTsE-E6wu7qHL1Cv64YTSBINgpXhmVBdvzhubzYLgtIaZccdiLuFNGxUY6u6fHxMrtU1iJEAEJU_0CCRb2b_eGorNIk2byRseHiTYWK8qB8qRB9__Z4mmB1zK-iy_Ws5lMGhb6tC7WsHd-RiZXdy-wlaUjizNO5Cs9Few…	GigaDB	http://gigadb.org/dataset/view/id/100549/File_sort/name
Actinidia_chinensis	Tracheophyta	Angiosperms	Eudicots	Ericales	Actinidiaceae	v1.2	A high-quality Actinidia chinensis (kiwifruit) genome	https://www.nature.com/articles/s41438-019-0202-y	NCBI	ftp://ftp.ncbi.nlm.nih.gov/genomes/genbank/plant/Actinidia_chinensis/latest_assembly_versions/GCA_003024255.1_Red5_PS1_1.69.0
Aegiceras_corniculatum	Tracheophyta	Angiosperms	Eudicots	Ericales	Primulaceae	v1.0	Chromosome-level assembly of the mangrove plant Aegiceras corniculatum genome generated through Illumina, PacBio and Hi-C sequencing technologies	https://onlinelibrary.wiley.com/doi/10.1111/1755-0998.13347	CNGB	https://db.cngb.org/search/assembly/CNA0017738/
Primula_veris	Tracheophyta	Angiosperms	Eudicots	Ericales	Primulaceae	v1.0	The draft genome of Primula veris yields insights into the molecular basis of heterostyly	https://genomebiology.biomedcentral.com/articles/10.1186/s13059-014-0567-z	Dryad	https://dataDryad.org/stash/dataset/doi:10.5061/Dryad.2s200
Diospyros_lotus	Tracheophyta	Angiosperms	Eudicots	Ericales	Ebenaceae	v1.1	The persimmon genome reveals clues to the evolution of a lineage-specific sex determination system in plants	https://journals.plos.org/plosgenetics/article?id=10.1371/journal.pgen.1008566	Bioinformatics & Systems Biology	ftp://ftp.kazusa.or.jp/pub/persimmon/
Clethra_arborea	Tracheophyta	Angiosperms	Eudicots	Ericales	Clethraceae	v2.0	Annotated genome sequences of the carnivorous plant Roridula gorgonias and a non-carnivorous relative, Clethra arborea	https://bmcresnotes.biomedcentral.com/articles/10.1186/s13104-020-05254-4#abbreviations	Dryad	https://dataDryad.org/stash/dataset/doi:10.5061/Dryad.573n5tb4k
Roridula_gorgonias	Tracheophyta	Angiosperms	Eudicots	Ericales	Roridulaceae	v1.0	Annotated genome sequences of the carnivorous plant Roridula gorgonias and a non-carnivorous relative, Clethra arborea	https://bmcresnotes.biomedcentral.com/articles/10.1186/s13104-020-05254-4#abbreviations	Dryad	https://dataDryad.org/stash/dataset/doi:10.5061/Dryad.573n5tb4k
Camptotheca_acuminata	Tracheophyta	Angiosperms	Eudicots	Cornales	Nyssaceae	v2.4	De novo genome assembly of Camptotheca acuminata, a natural source of the anti-cancer compound camptothecin	https://academic.oup.com/gigascience/article/6/9/gix065/4004835	Dryad	https://dataDryad.org/stash/dataset/doi:10.5061/Dryad.nc8qr
Genlisea_aurea	Tracheophyta	Angiosperms	Eudicots	Lamiales	Lentibulariaceae	v1.0	Comparative genomic analysis of Genlisea (corkscrew plants—Lentibulariaceae) chloroplast genomes reveals an increasing loss of the ndh genes	https://journals.plos.org/plosone/article?id=10.1371/journal.pone.0190321	NCBI	https://www.ncbi.nlm.nih.gov/genome/?term=Genlisea+aurea
Mimulus_guttatus	Tracheophyta	Angiosperms	Eudicots	Lamiales	Phrymaceae	v2.0	Resolution of deep angiosperm phylogeny using conserved nuclear genes and estimates of early divergence times. Zeng L, et al. Nat Commun 2014 Sep 24	https://www.nature.com/articles/ncomms5956	Phytozome	https://genome.jgi.doe.gov/portal/pages/dynamicOrganismDownload.jsf?organism=Phytozome
Mimulus_luteus	Tracheophyta	Angiosperms	Eudicots	Lamiales	Phrymaceae	v1.0	Subgenome Dominance in an Interspecific Hybrid, Synthetic Allopolyploid, and a 140-Year-Old Naturally Established Neo-Allopolyploid Monkeyflower	https://academic.oup.com/plcell/article/29/9/2150/6100615?login=true	CoGe	https://genomevolution.org/CoGe/SearchResults.pl?s=Mimulus%20luteus&p=genome
Strobilanthes_cusia	Tracheophyta	Angiosperms	Eudicots	Lamiales	Acanthaceae	v1.0	Blue genome: chromosome-scale genome reveals the evolutionary and molecular basis of indigo biosynthesis in Strobilanthes cusia	https://onlinelibrary.wiley.com/doi/10.1111/tpj.14992	Strobilanthes Cusia Genome Database	http://indigoid-plant.iflora.cn/
Fraxinus_excelsior	Tracheophyta	Angiosperms	Eudicots	Lamiales	Oleaceae	v2.0	Genome sequence and genetic diversity of European ash trees	https://www.nature.com/articles/nature20786	ASH	http://www.ashgenome.org/data
Olea_europaea	Tracheophyta	Angiosperms	Eudicots	Lamiales	Oleaceae	v1.0	Genomic evidence for recurrent genetic admixture during the domestication of Mediterranean olive trees (Olea europaea L.)	https://pubmed.ncbi.nlm.nih.gov/33100219/	Phytozome	https://genome.jgi.doe.gov/portal/pages/dynamicOrganismDownload.jsf?organism=Phytozome
Boea_hygrometrica	Tracheophyta	Angiosperms	Eudicots	Lamiales	Gesneriaceae	v1.0	The resurrection genome of Boea hygrometrica: A blueprint for survival of dehydration. Xiao L, et al. Proc Natl Acad Sci U S A 2015 May 5	https://www.pnas.org/content/112/18/5833	NCBI	https://www.ncbi.nlm.nih.gov/genome/?term=Boea+hygrometrica
Antirrhinum_majus	Tracheophyta	Angiosperms	Eudicots	Lamiales	Plantaginaceae	v1.0	Genome structure and evolution of Antirrhinum majus L	https://www.sci-hub.tf/10.1038/s41477-018-0349-9	snapdragon genome database	http://bioinfo.sibs.ac.cn/Am/download_v3.php#
Callicarpa_americana	Tracheophyta	Angiosperms	Eudicots	Lamiales	Callicarpa	v1.0	The Reference Genome Sequence of Scutellaria baicalensis Provides Insights into the Evolution of Wogonin Biosynthesis	https://academic.oup.com/gigascience/article/9/9/giaa093/5902285	GigaDB	http://gigadb.org/dataset/100777
Pogostemon_cablin	Tracheophyta	Angiosperms	Eudicots	Lamiales	Lamiaceae	v1.0	Building an octaploid genome and transcriptome of the medicinal plant Pogostemon cablin from Lamiales	https://www.nature.com/articles/sdata2018274	Figshare	https://Figshare.com/collections/Building_an_octaploid_genome_and_transcriptome_of_the_medicinal_plant_Pogostemon_cablin_from_Lamiales/4100495
Capsicum_baccatum	Tracheophyta	Angiosperms	Eudicots	Solanales	Solanaceae	v2.0	New reference genome sequences of hot pepper reveal the massive evolution of plant disease-resistance genes by retroduplication	https://genomebiology.biomedcentral.com/articles/10.1186/s13059-017-1341-9	NCBI	https://www.ncbi.nlm.nih.gov/genome/?term=Capsicum+baccatum
Capsicum_chinense	Tracheophyta	Angiosperms	Eudicots	Solanales	Solanaceae	v2.0	New reference genome sequences of hot pepper reveal the massive evolution of plant disease-resistance genes by retroduplication	https://genomebiology.biomedcentral.com/articles/10.1186/s13059-017-1341-9	NCBI	https://www.ncbi.nlm.nih.gov/genome/?term=Capsicum+chinense
Petunia_axillaris	Tracheophyta	Angiosperms	Eudicots	Solanales	Solanaceae	v1.6.2	Insight into the evolution of the Solanaceae from the parental genomes of Petunia hybrida	https://www.nature.com/articles/nplants201674	SGN	https://solgenomics.net/organism/Petunia_axillaris/genome
Petunia_inflata	Tracheophyta	Angiosperms	Eudicots	Solanales	Solanaceae	v1.0.1	Insight into the evolution of the Solanaceae from the parental genomes of Petunia hybrida	https://www.nature.com/articles/nplants201674	SGN	https://solgenomics.net/organism/Petunia_inflata/genome
Solanum_aethiopicum	Tracheophyta	Angiosperms	Eudicots	Solanales	Solanaceae	v1.0	Draft genome sequence of Solanum aethiopicum provides insights into disease resistance, drought tolerance, and the evolution of the genome	https://academic.oup.com/gigascience/article/8/10/giz115/5579996	GigaDB	http://gigadb.org/dataset/100642
Solanum_chacoense	Tracheophyta	Angiosperms	Eudicots	Solanales	Solanaceae	v4.1	Genome sequence of M6, a diploid inbred clone of the high‐glycoalkaloid‐producing tuber‐bearing potato species Solanum chacoense, reveals residual heterozygosity	https://onlinelibrary.wiley.com/doi/full/10.1111/tpj.13857	Dryad	https://dataDryad.org/stash/dataset/doi:10.5061/Dryad.kc835
Solanum_chilense	Tracheophyta	Angiosperms	Eudicots	Solanales	Solanaceae	v1.0	The de novo Reference Genome and Transcriptome Assemblies of the Wild Tomato Species Solanum chilense Highlights Birth and Death of NLR Genes Between Tomato Species	https://academic.oup.com/g3journal/article/9/12/3933/6028069	NCBI	https://www.ncbi.nlm.nih.gov/genome/?term=Solanum+chilense
Solanum_pimpinellifolium	Tracheophyta	Angiosperms	Eudicots	Solanales	Solanaceae	v1.0	De novo genome assembly of two tomato ancestors, Solanum pimpinellifolium and Solanum lycopersicum var. cerasiforme, by long-read sequencing	https://academic.oup.com/dnaresearch/article/28/1/dsaa029/6104860	SGN	https://solgenomics.net/organism/Solanum_pimpinellifolium/genome
Cuscuta_campestris	Tracheophyta	Angiosperms	Eudicots	Solanales	Convolvulaceae	v1.0	Convergent horizontal gene transfer and cross-talk of mobile nucleic acids in parasitic plants	https://www.nature.com/articles/s41477-019-0458-0	NCBI	https://www.ncbi.nlm.nih.gov/genome/?term=Cuscuta+campestris
Coffea_canephora	Tracheophyta	Angiosperms	Eudicots	Gentianales	Rubiaceae	v1.0	The coffee genome provides insight into the convergent evolution of caffeine biosynthesis	https://science.sciencemag.org/content/345/6201/1181	NCBI	https://www.ncbi.nlm.nih.gov/genome/?term=Coffea+canephora
Catharanthus_roseus	Tracheophyta	Angiosperms	Eudicots	Gentianales	Apocynaceae	v1.0	Genome‐guided investigation of plant natural product biosynthesis	https://www.sci-hub.tf/10.1111/tpj.12827	Dryad	https://dataDryad.org/stash/dataset/doi:10.5061/Dryad.08vv50n
Carthamus_tinctorius	Tracheophyta	Angiosperms	Eudicots	Asterales	Asteraceae	v1.0	The chromosome‐scale reference genome of safflower (Carthamus tinctorius) provides insights into linoleic acid and flavonoid biosynthesis	https://onlinelibrary.wiley.com/doi/10.1111/pbi.13586	The Genome Database of Carthamus tinctorius	https://safflower.scuec.edu.cn/download.html
Chrysanthemum_nankingense	Tracheophyta	Angiosperms	Eudicots	Asterales	Asteraceae	v2.0	The Chrysanthemum nankingense Genome Provides Insights into the Evolution and Diversification of Chrysanthemum Flowers and Medicinal Traits	https://www.sciencedirect.com/science/article/pii/S1674205218303083?via%3Dihub	Chrysanthemum Genome Database	http://www.amwayabrc.com/download.htm
Helianthus_annuus	Tracheophyta	Angiosperms	Eudicots	Asterales	Asteraceae	v2.0	The sunflower genome provides insights into oil metabolism, flowering and Asterid evolution	https://www.nature.com/articles/nature22380	NCBI	https://www.ncbi.nlm.nih.gov/genome/?term=Helianthus+annuus
Lactuca_sativa	Tracheophyta	Angiosperms	Eudicots	Asterales	Asteraceae	v5.0	Genome assembly with in vitro proximity ligation data and whole-genome triplication in lettuce	https://www.nature.com/articles/ncomms14953	Phytozome	https://genome.jgi.doe.gov/portal/pages/dynamicOrganismDownload.jsf?organism=Phytozome
Platycodon_grandiflorus	Tracheophyta	Angiosperms	Eudicots	Asterales	Campanulaceae	v1.0	Whole-genome, transcriptome, and methylome analyses provide insights into the evolution of platycoside biosynthesis in Platycodon grandiflorus, a medicinal plant	https://www.nature.com/articles/s41438-020-0329-x	Self DB	http://platycodon.theragenetex.com/
Lonicera_japonica	Tracheophyta	Angiosperms	Eudicots	Dipsacales	Caprifoliaceae	v1.0	The honeysuckle genome provides insight into the molecular mechanism of carotenoid metabolism underlying dynamic flower coloration	https://www.sci-hub.tf/10.1111/nph.16552	CNGB	ftp://download.big.ac.cn/gwh/Plants/Lonicera_japonica_jyh_GWHAAZE00000000/
Apium_graveolens	Tracheophyta	Angiosperms	Eudicots	Apiales	Apiaceae	v1.0	The celery genome sequence reveals sequential paleo‐polyploidizations, karyotype evolution and resistance gene reduction in apiales	https://onlinelibrary.wiley.com/doi/10.1111/pbi.13499	CGDB	http://cgdb.bio2db.com/
Coriandrum_sativum	Tracheophyta	Angiosperms	Eudicots	Apiales	Apiaceae	v1.0	Deciphering the high‐quality genome sequence of coriander that causes controversial feelings	https://onlinelibrary.wiley.com/doi/full/10.1111/pbi.13310	CGDB	http://cgdb.bio2db.com/
Daucus_carota	Tracheophyta	Angiosperms	Eudicots	Apiales	Apiaceae	v2.0	The genome sequence of ‘Kurodagosun’, a major carrot variety in Japan and China, reveals insights into biological research and carrot breeding	https://www.sci-hub.tf/10.1007/s00438-018-1428-3	CGDB	http://cgdb.bio2db.com/
Kalanchoe_fedtschenkoi	Tracheophyta	Angiosperms	Eudicots	Saxifragales	Crassulaceae	v2.0	The Kalanchoë genome provides insights into convergent evolution and building blocks of crassulacean acid metabolism	https://www.nature.com/articles/s41467-017-01491-7	Phytozome	https://genome.jgi.doe.gov/portal/pages/dynamicOrganismDownload.jsf?organism=Kfedtschenkoi
Rhodiola_crenulata	Tracheophyta	Angiosperms	Eudicots	Saxifragales	Crassulaceae	v1.0	Draft genome sequence of the Tibetan medicinal herb Rhodiola crenulata	https://academic.oup.com/gigascience/article/6/6/gix033/3798566	GigaDB	http://gigadb.org/dataset/view/id/100301/File_page/2
Paeonia_suffruticosa	Tracheophyta	Angiosperms	Eudicots	Saxifragales	Paeoniaceae	v6.0	Draft genome of the famous ornamental plant Paeonia suffruticosa	https://www.sci-hub.tf/10.1002/ece3.5965	CNGB	http://ftp.cngb.org/pub/CNSA/data1/CNP0000281/CNS0044072/CNA0002540/
Vitis_amurensis	Tracheophyta	Angiosperms	Eudicots	Vitales	Vitaceae	v1.0	The genome of Shanputao (Vitis amurensis) provides a new insight into cold tolerance of grapevine	https://onlinelibrary.wiley.com/doi/10.1111/tpj.15127	grapeworld	http://www.grapeworld.cn/am/download/
Vitis_vinifera	Tracheophyta	Angiosperms	Eudicots	Vitales	Vitaceae	v2.1	The wild grape genome sequence provides insights into the transition from dioecy to hermaphroditism during grape domestication	https://genomebiology.biomedcentral.com/articles/10.1186/s13059-020-02131-y	Phytozome	https://genome.jgi.doe.gov/portal/pages/dynamicOrganismDownload.jsf?organism=Phytozome
Benincasa_hispida	Tracheophyta	Angiosperms	Eudicots	Cucurbitales	Curcurbitaceae	v1.0	The wax gourd genomes offer insights into the genetic diversity and ancestral cucurbit karyotype	https://www.nature.com/articles/s41467-019-13185-3	CuGenDB	ftp://cucurbitgenomics.org/pub/cucurbit/genome/wax_gourd/
Citrullus_lanatus	Tracheophyta	Angiosperms	Eudicots	Cucurbitales	Curcurbitaceae	v1.0	The draft genome of watermelon (Citrullus lanatus) and resequencing of 20 diverse accessions	https://www.nature.com/articles/ng.2470	CuGenDB	http://cucurbitgenomics.org/ftp/genome/watermelon/97103/v2/
Cucumis_hystrix	Tracheophyta	Angiosperms	Eudicots	Cucurbitales	Curcurbitaceae	v1.0	Chromosome-scale genome assembly of Cucumis hystrix—a wild species interspecifically cross-compatible with cultivated cucumber	https://www.nature.com/articles/s41438-021-00475-5	Figshare	https://Figshare.com/articles/dataset/Genome_assembly_of_Cucumis_hystrix/13377671
Cucurbita_maxima	Tracheophyta	Angiosperms	Eudicots	Cucurbitales	Curcurbitaceae	v1.1	Karyotype Stability and Unbiased Fractionation in the Paleo-Allotetraploid Cucurbita Genomes	https://www.sciencedirect.com/science/article/pii/S1674205217302666?via%3Dihub	CuGenDB	ftp://cucurbitgenomics.org/pub/cucurbit/genome/Cucurbita_maxima/
Cucurbita_moschata	Tracheophyta	Angiosperms	Eudicots	Cucurbitales	Curcurbitaceae	v1.0	Karyotype Stability and Unbiased Fractionation in the Paleo-Allotetraploid Cucurbita Genomes	https://www.sciencedirect.com/science/article/pii/S1674205217302666?via%3Dihub	CuGenDB	ftp://cucurbitgenomics.org/pub/cucurbit/genome/Cucurbita_moschata/
Cucurbita_pepo	Tracheophyta	Angiosperms	Eudicots	Cucurbitales	Curcurbitaceae	v4.1	De novo assembly of the zucchini genome reveals a whole‐genome duplication associated with the origin of the Cucurbita genus	https://onlinelibrary.wiley.com/doi/full/10.1111/pbi.12860	CuGenDB	ftp://cucurbitgenomics.org/pub/cucurbit/genome/Cucurbita_pepo/
Lagenaria_siceraria	Tracheophyta	Angiosperms	Eudicots	Cucurbitales	Curcurbitaceae	v1.0	The bottle gourd genome provides insights into Cucurbitaceae evolution and facilitates mapping of a Papaya ring‐spot virus resistance locus	https://onlinelibrary.wiley.com/doi/full/10.1111/tpj.13722	CuGenDB	ftp://cucurbitgenomics.org/pub/cucurbit/genome/Lagenaria_siceraria/
Luffa_cylindrica	Tracheophyta	Angiosperms	Eudicots	Cucurbitales	Curcurbitaceae	v2.5.1	De novo assemblies of Luffa acutangula and Luffa cylindrica genomes reveal an expansion associated with substantial accumulation of transposable elements	https://onlinelibrary.wiley.com/doi/10.1111/1755-0998.13240	CNGB	https://db.cngb.org/
Sechium_edule	Tracheophyta	Angiosperms	Eudicots	Cucurbitales	Curcurbitaceae	v1.0	Combined genomic, transcriptomic, and metabolomic analyses provide insights into chayote (Sechium edule) evolution and fruit development	https://www.nature.com/articles/s41438-021-00487-1	CuGenDB	http://cucurbitgenomics.org/ftp/genome/chayote/
Trichosanthes_anguina	Tracheophyta	Angiosperms	Eudicots	Cucurbitales	Curcurbitaceae	v1.0	The genome and transcriptome analysis of snake gourd provide insights into its evolution and fruit development and ripening	https://www.nature.com/articles/s41438-020-00423-9	CuGenDB	http://cucurbitgenomics.org/ftp/genome/snake_gourd/
Datisca_glomerata	Tracheophyta	Angiosperms	Eudicots	Cucurbitales	Datiscaceae	v1.0	Phylogenomics reveals multiple losses of nitrogen-fixing root nodule symbiosis	https://science.sciencemag.org/content/361/6398/eaat1743	GigaDB	http://gigadb.org/dataset/101046
Begonia_fuchsioides	Tracheophyta	Angiosperms	Eudicots	Cucurbitales	Begoniaceae	v1.0	Phylogenomics reveals multiple losses of nitrogen-fixing root nodule symbiosis	https://science.sciencemag.org/content/361/6398/eaat1743	GigaDB	http://gigadb.org/dataset/101043
Cicer_arietinum	Tracheophyta	Angiosperms	Eudicots	Fabales	Fabaceae	v1.0	An advanced draft genome assembly of a desi type chickpea (Cicer arietinum L.)	https://www.nature.com/articles/srep12806	Phytozome	https://genome.jgi.doe.gov/portal/pages/dynamicOrganismDownload.jsf?organism=Phytozome
Faidherbia_albida	Tracheophyta	Angiosperms	Eudicots	Fabales	Fabaceae	v1.0	The draft genomes of five agriculturally important African orphan crops	https://academic.oup.com/gigascience/article/8/3/giy152/5232229	Bioinformatics & Systems Biology	https://bioinformatics.psb.ugent.be/orcae/aocc/overview/Faial
Glycine_max	Tracheophyta	Angiosperms	Eudicots	Fabales	Fabaceae	Wm82.a4.v1	De novo assembly of a Chinese soybean genome	https://www.sci-hub.tf/10.1007/s11427-018-9360-0	Phytozome	https://genome.jgi.doe.gov/portal/pages/dynamicOrganismDownload.jsf?organism=Phytozome
Glycine_soja	Tracheophyta	Angiosperms	Eudicots	Fabales	Fabaceae	v1.1	A reference-grade wild soybean genome	https://www.nature.com/articles/s41467-019-09142-9	Phytozome	https://genome.jgi.doe.gov/portal/pages/dynamicOrganismDownload.jsf?organism=Phytozome
Lablab_purpureus	Tracheophyta	Angiosperms	Eudicots	Fabales	Fabaceae	v1.0	The draft genomes of five agriculturally important African orphan crops	https://academic.oup.com/gigascience/article/8/3/giy152/5232229	Bioinformatics & Systems Biology	https://bioinformatics.psb.ugent.be/orcae/aocc/overview/Labpu
Lupinus_angustifolius	Tracheophyta	Angiosperms	Eudicots	Fabales	Fabaceae	v1.0	Whole‐genome assembly and resequencing reveal genomic imprint and key genes of rapid domestication in narrow‐leafed lupin	https://onlinelibrary.wiley.com/doi/10.1111/tpj.15100	NCBI	https://www.ncbi.nlm.nih.gov/genome/?term=Lupinus+angustifolius
Lupinus_albus	Tracheophyta	Angiosperms	Eudicots	Fabales	Fabaceae	v3.1	The genome evolution and low-phosphorus adaptation in white lupin	https://www.nature.com/articles/s41467-020-14891-z	NCBI	https://www.ncbi.nlm.nih.gov/genome/?term=Lupinus+albus
Medicago_polymorpha	Tracheophyta	Angiosperms	Eudicots	Fabales	Fabaceae	v1.0	The genome of Medicago polymorpha provides insights into its edibility and nutritional value as a vegetable and forage legume	https://www.nature.com/articles/s41438-021-00483-5	NGDC	https://bigd.big.ac.cn/search/?dbId=gwh&q=GWHANWO00000000.1
Medicago_truncatula	Tracheophyta	Angiosperms	Eudicots	Fabales	Fabaceae	Mt4.0v1	An improved genome release (version Mt4.0) for the model legume Medicago truncatula	https://bmcgenomics.biomedcentral.com/articles/10.1186/1471-2164-15-312	Phytozome	https://genome.jgi.doe.gov/portal/pages/dynamicOrganismDownload.jsf?organism=Phytozome
Phaseolus_vulgaris	Tracheophyta	Angiosperms	Eudicots	Fabales	Fabaceae	v1.0	Genome and transcriptome analysis of the Mesoamerican common bean and the role of gene duplications in establishing tissue and temporal specialization of genes	https://genomebiology.biomedcentral.com/articles/10.1186/s13059-016-0883-6	NCBI	https://www.ncbi.nlm.nih.gov/genome/?term=Phaseolus+vulgaris
Senna_tora	Tracheophyta	Angiosperms	Eudicots	Fabales	Fabaceae	v1.0	Genome-enabled discovery of anthraquinone biosynthesis in Senna tora	https://www.nature.com/articles/s41467-020-19681-1	NCBI	https://www.ncbi.nlm.nih.gov/genome/?term=Senna+tora
Spatholobus_suberectus	Tracheophyta	Angiosperms	Eudicots	Fabales	Fabaceae	v1.0	A draft genome for Spatholobus suberectus	https://www.nature.com/articles/s41597-019-0110-x	NCBI	https://www.ncbi.nlm.nih.gov/genome/?term=Spatholobus+suberectus
Vigna_subterranea	Tracheophyta	Angiosperms	Eudicots	Fabales	Fabaceae	v1.0	The draft genomes of five agriculturally important African orphan crops	https://academic.oup.com/gigascience/article/8/3/giy152/5232229	Bioinformatics & Systems Biology	http://bioinformatics.psb.ugent.be/orcae/AOCC
Vigna_unguiculata	Tracheophyta	Angiosperms	Eudicots	Fabales	Fabaceae	v1.1	The genome assembly of asparagus bean, Vigna unguiculata ssp. sesquipedialis	https://www.nature.com/articles/s41597-019-0130-6	Phytozome	https://genome.jgi.doe.gov/portal/pages/dynamicOrganismDownload.jsf?organism=Phytozome
Eriobotrya_japonica	Tracheophyta	Angiosperms	Eudicots	Rosales	Rosaceae	v1.0	Chromosome-level genome assembly and annotation of the loquat (Eriobotrya japonica) genome	https://academic.oup.com/gigascience/article/9/3/giaa015/5788433	GigaDB	http://gigadb.org/dataset/100711
Prunus_armeniaca	Tracheophyta	Angiosperms	Eudicots	Rosales	Rosaceae	v1.0	Population genomics of apricots unravels domestication history and adaptive events	https://www.nature.com/articles/s41467-021-24283-6#data-availability	GDR	https://www.rosaceae.org/Analysis/9642068
Prunus_mandshurica	Tracheophyta	Angiosperms	Eudicots	Rosales	Rosaceae	v1.0	Population genomics of apricots unravels domestication history and adaptive events	https://www.nature.com/articles/s41467-021-24283-6#data-availability	GDR	https://www.rosaceae.org/Analysis/9955981
Prunus_sibirica	Tracheophyta	Angiosperms	Eudicots	Rosales	Rosaceae	v1.0	Population genomics of apricots unravels domestication history and adaptive events	https://www.nature.com/articles/s41467-021-24283-6#data-availability	GDR	https://www.rosaceae.org/Analysis/9955981
Rubus_chingii	Tracheophyta	Angiosperms	Eudicots	Rosales	Rosaceae	v1.0	The chromosome-scale reference genome of Rubus chingii Hu provides insight into the biosynthetic pathway of hydrolyzable tannins	https://onlinelibrary.wiley.com/doi/10.1111/tpj.15394	GDR	https://www.rosaceae.org/Analysis/11326199
Artocarpus_altilis	Tracheophyta	Angiosperms	Eudicots	Rosales	Moraceae	v1.0	Draft Genomes of Two Artocarpus Plants, Jackfruit (A. heterophyllus) and Breadfruit (A. altilis)	https://www.mdpi.com/2073-4425/11/1/27/htm	Bioinformatics & Systems Biology	https://bioinformatics.psb.ugent.be/gdb/aocc/artal/
Humulus_lupulus	Tracheophyta	Angiosperms	Eudicots	Rosales	Cannabaceae	v1.0	A draft phased assembly of the diploid Cascade hop (Humulus lupulus) genome	https://acsess.onlinelibrary.wiley.com/doi/10.1002/tpg2.20072	HopBase	http://hopbase.org/downloadMaskedDedupCascade.php
Kandelia_obovata	Tracheophyta	Angiosperms	Eudicots	Malpighiales	Rhizophoraceae	v1.0	Chromosome-scale assembly of the Kandelia obovata genome	https://www.nature.com/articles/s41438-020-0300-x	NGDC	https://bigd.big.ac.cn/search/?dbId=gwh&q=PRJCA002330
Populus_glandulosa	Tracheophyta	Angiosperms	Eudicots	Malpighiales	Salicaceae	v1.0	The genome of Populus alba x Populus tremula var. glandulosa clone 84K	https://academic.oup.com/dnaresearch/article/26/5/423/5580662#164508506	CNSA	https://db.cngb.org/search/project/CNP0000339/
Populus_pruinosa	Tracheophyta	Angiosperms	Eudicots	Malpighiales	Salicaceae	v1.0	The draft genome sequence of a desert tree Populus pruinosa	https://academic.oup.com/gigascience/article/6/9/gix075/4077042	GigaDB	http://gigadb.org/dataset/100319
Populus_trichocarpa	Tracheophyta	Angiosperms	Eudicots	Malpighiales	Salicaceae	v3.1	The Genome of Black Cottonwood, Populus trichocarpa (Torr. & Gray)	https://science.sciencemag.org/content/313/5793/1596	Phytozome	https://genome.jgi.doe.gov/portal/pages/dynamicOrganismDownload.jsf?organism=Phytozome
Salix_brachista	Tracheophyta	Angiosperms	Eudicots	Malpighiales	Salicaceae	v1.0	Genome-wide analysis of Cushion willow provides insights into alpine plant divergence in a biodiversity hotspot	https://www.nature.com/articles/s41467-019-13128-y	NCBI	https://www.ncbi.nlm.nih.gov/genome/?term=Salix+brachista
Salix_suchowensis	Tracheophyta	Angiosperms	Eudicots	Malpighiales	Salicaceae	v1.0	The chromosome-scale assembly of the willow genome provides insight into Salicaceae genome evolution	https://www.nature.com/articles/s41438-020-0268-6	NCBI	https://www.ncbi.nlm.nih.gov/genome/?term=Salix+suchowensis
Manihot_esculenta	Tracheophyta	Angiosperms	Eudicots	Malpighiales	Euphorbiaceae	v6.1	Genome-wide characterization and analysis of bZIP transcription factor gene family related to abiotic stress in cassava	https://www.nature.com/articles/srep22783.pdf	Phytozome	https://genome.jgi.doe.gov/portal/pages/dynamicOrganismDownload.jsf?organism=Phytozome
Ricinus_communis	Tracheophyta	Angiosperms	Eudicots	Malpighiales	Euphorbiaceae	v0.1	Resolution of deep eudicot phylogeny and their temporal diversification using nuclear genes from transcriptomic and genomic datasets	https://nph.onlinelibrary.wiley.com/doi/epdf/10.1111/nph.14503	Phytozome	https://genome.jgi.doe.gov/portal/pages/dynamicOrganismDownload.jsf?organism=Phytozome
Carya_illinoinensis	Tracheophyta	Angiosperms	Eudicots	Fagales	Juglandaceae	v1.0	The genomes of pecan and Chinese hickory provide insights into Carya evolution and nut nutrition	https://academic.oup.com/gigascience/article/8/5/giz036/5484800	NCBI	https://www.ncbi.nlm.nih.gov/genome/?term=Carya+illinoinensis
Corylus_avellana	Tracheophyta	Angiosperms	Eudicots	Fagales	Betulaceae	v1.0	A chromosome‐scale genome assembly of European hazel (Corylus avellana L.) reveals targets for crop improvement	https://onlinelibrary.wiley.com/doi/10.1111/tpj.15099	HWG	https://www.hardwoodgenomics.org/Genome-assembly/3472010?tripal_pane=group_downloads
Carpinus_fangiana	Tracheophyta	Angiosperms	Eudicots	Fagales	Betulaceae	v1.0	A chromosome-level reference genome of the hornbeam, Carpinus fangiana	https://www.nature.com/articles/s41597-020-0370-5#Sec8	NCBI	https://www.ncbi.nlm.nih.gov/genome/80863
Juglans_sigillata	Tracheophyta	Angiosperms	Eudicots	Fragales	Juglandaceae	v1.0	Chromosomal-level assembly of Juglans sigillata genome using Nanopore, BioNano, and Hi-C analysis	https://academic.oup.com/gigascience/article/9/2/giaa006/5758190	GigaDB	http://gigadb.org/dataset/100693
Morella_rubra	Tracheophyta	Angiosperms	Eudicots	Fagales	Myricaceae	v2.0	Genome sequencing provides insights into the evolution and antioxidant activity of Chinese bayberry	https://bmcgenomics.biomedcentral.com/articles/10.1186/s12864-019-5818-7	NCBI	https://www.ncbi.nlm.nih.gov/genome/?term=Morella+rubra
Quercus_robur	Tracheophyta	Angiosperms	Eudicots	Fagales	Fagaceae	v2.0	Oak genome reveals facets of long lifespan	https://www.nature.com/articles/s41477-018-0172-3	OAK GENOME SEQUENCING	https://www.oakgenome.fr/?page_id=587
Averrhoa_carambola	Tracheophyta	Angiosperms	Eudicots	Oxalidales	Oxalidaceae	v1.0	Dissecting the genome of star fruit (Averrhoa carambola L.)	https://www.nature.com/articles/s41438-020-0306-4	NGDC	https://ngdc.cncb.ac.cn/search/?dbId=gwh&q=Averrhoa+carambola
Aethionema_arabicum	Tracheophyta	Angiosperms	Eudicots	Brassicales	Brassicaceae	v1.0	An atlas of over 90,000 conserved noncoding sequences provides insight into crucifer regulatory regions	https://www.nature.com/articles/ng.2684	BRAD	http://brassicadb.cn
Boechera_retrofracta	Tracheophyta	Angiosperms	Eudicots	Brassicales	Brassicaceae	v1.0	Assembly of the Boechera retrofracta Genome and Evolutionary Analysis of Apomixis-Associated Genes	https://www.ncbi.nlm.nih.gov/pubmed/29597328	NCBI	http://public.dobzhanskycenter.ru/ad89dedc8b4674276c9b0760f29b07af/
Boechera_stricta	Tracheophyta	Angiosperms	Eudicots	Brassicales	Brassicaceae	v1.2	Young inversion with multiple linked QTLs under selection in a hybrid zone	https://www.ncbi.nlm.nih.gov/pmc/articles/PMC5607633/	Phytozome	https://phytozome.jgi.doe.gov/pz/portal.html
Isatis_indigotica	Tracheophyta	Angiosperms	Eudicots	Brassicales	Brassicaceae	v1.0	A chromosome-scale genome assembly of Isatis indigotica, an important medicinal plant used in traditional Chinese medicine: An Isatis genome	https://www.ncbi.nlm.nih.gov/pubmed/32025321	BRAD	http://brassicadb.cn
Leavenworthia_alabamica	Tracheophyta	Angiosperms	Eudicots	Brassicales	Brassicaceae	v1.0	An atlas of over 90,000 conserved noncoding sequences provides insight into crucifer regulatory regions	https://www.nature.com/articles/ng.2684	BRAD	http://brassicadb.cn
Lepidium_meyenii	Tracheophyta	Angiosperms	Eudicots	Brassicales	Brassicaceae	v1.0	Genome of Plant Maca (Lepidium meyenii) Illuminates Genomic Basis for High-Altitude Adaptation in the Central Andes	https://www.cell.com/molecular-plant/fulltext/S1674-2052(16)30053-3	NCBI	https://www.ncbi.nlm.nih.gov/sra/?term=SRP049292
Microthlaspi_erraticum	Tracheophyta	Angiosperms	Eudicots	Brassicales	Brassicaceae	v1.0	The Genome of Microthlaspi erraticum (Brassicaceae) Provides Insights Into the Adaptation to Highly Calcareous Soils	https://www.frontiersin.org/articles/10.3389/fpls.2020.00943/full	NCBI	https://www.ncbi.nlm.nih.gov/genome/?term=txid1685480[orgn]
Schrenkiella_parvula	Tracheophyta	Angiosperms	Eudicots	Brassicales	Brassicaceae	v1.0	The genome of the extremophile crucifer Thellungiella parvula	http://www.nature.com/articles/ng.889	BRAD	http://brassicadb.cn
Sisymbrium_irio	Tracheophyta	Angiosperms	Eudicots	Brassicales	Brassicaceae	v1.0	An atlas of over 90,000 conserved noncoding sequences provides insight into crucifer regulatory regions	https://www.nature.com/articles/ng.2684	BRAD	http://brassicadb.cn
Arabidopsis_halleri	Tracheophyta	Angiosperms	Eudicots	Brassicales	Brassicaceae	v1.1	Genomic signatures of convergent adaptation to Alpine environments in three Brassicaceae species	https://onlinelibrary.wiley.com/doi/10.1111/mec.15648	BRAD	http://www.brassicadb.cn/#/Download/
Arabidopsis_lyrata	Tracheophyta	Angiosperms	Eudicots	Brassicales	Brassicaceae	v2.1	Genome-wide quantification of homeolog expression ratio revealed nonstochastic gene regulation in synthetic allopolyploid Arabidopsis	https://academic.oup.com/nar/article/42/6/e46/2437554	Phytozome	https://genome.jgi.doe.gov/portal/pages/dynamicOrganismDownload.jsf?organism=Phytozome
Arabis_alpina	Tracheophyta	Angiosperms	Eudicots	Brassicales	Brassicaceae	v4.0	Genomic signatures of convergent adaptation to Alpine environments in three Brassicaceae species	https://onlinelibrary.wiley.com/doi/10.1111/mec.15648	BRAD	http://www.brassicadb.cn/#/Download/
Barbarea_vulgaris	Tracheophyta	Angiosperms	Eudicots	Brassicales	Brassicaceae	v1.0	The genome sequence of Barbarea vulgaris facilitates the study of ecological biochemistry	https://www.nature.com/articles/srep40728	Barbarea vulgaris Genome Database	http://plen.ku.dk/Barbarea
Brassica_carinata	Tracheophyta	Angiosperms	Eudicots	Brassicales	Brassicaceae	v1.0	Brassica carinata genome characterization clarifies U’s triangle model of evolution and polyploidy in Brassica	https://www.researchgate.net/publication/349463718_Brassica_carinata_genome_characterization_clarifies_U%27s_triangle_model_of_evolution_and_polyploidy_in_Brassica	TBGR	http://www.tbgr.org.cn
Brassica_juncea	Tracheophyta	Angiosperms	Eudicots	Brassicales	Brassicaceae	v2.0	The genome sequence of allopolyploid Brassica juncea and analysis of differential homoeolog gene expression influencing selection	https://www.nature.com/articles/ng.3657	BRAD (Brassica Database)	http://brassicadb.cn
Brassica_napus	Tracheophyta	Angiosperms	Eudicots	Brassicales	Brassicaceae	ZS_v2.0	Eight high-quality genomes reveal pan-genome architecture and ecotype differentiation of Brassica napus	https://www.nature.com/articles/s41477-019-0577-7	BnIR	http://bna.hzau.edu.cn/download_genomic_seq#tab2
Brassica_nigra	Tracheophyta	Angiosperms	Eudicots	Brassicales	Brassicaceae	Ni100 v2.0	A high-contiguity Brassica nigra genome localizes active centromeres and defines the ancestral Brassica genome	https://www.nature.com/articles/s41477-020-0735-y	BnIR	http://bna.hzau.edu.cn/download_genomic_seq#tab2
Brassica_oleracea	Tracheophyta	Angiosperms	Eudicots	Brassicales	Brassicaceae	v2.0	The Brassica oleracea genome reveals the asymmetrical evolution of polyploid genomes	https://www.nature.com/articles/ncomms4930	BnIR	http://bna.hzau.edu.cn/download_genomic_seq#tab2
Capsella_grandiflora	Tracheophyta	Angiosperms	Eudicots	Brassicales	Brassicaceae	v1.1	The Capsella rubella genome and the genomic consequences of rapid mating system evolution	https://www.nature.com/articles/ng.2669	Phytozome	https://data.jgi.doe.gov/refine-download/phytozome?genome_id=266&expanded=Phytozome-266
Capsella_rubella	Tracheophyta	Angiosperms	Eudicots	Brassicales	Brassicaceae	v1.1	The Capsella rubella genome and the genomic consequences of rapid mating system evolution	https://www.nature.com/articles/ng.2669	Phytozome	https://phytozome.jgi.doe.gov/pz/portal.html
Cardamine_hirsuta	Tracheophyta	Angiosperms	Eudicots	Brassicales	Brassicaceae	v1.0	The Cardamine hirsuta genome offers insight into the evolution of morphological diversity	https://www.nature.com/articles/nplants2016167	Cardamine hirsuta	http://chi.mpipz.mpg.de/assembly.html
Carica_papaya	Tracheophyta	Angiosperms	Eudicots	Brassicales	Brassicaceae	v1.0	SunUp and Sunset genomes revealed impact of particle bombardment mediated transformation and domestication history in papaya	https://www.nature.com/articles/s41588-022-01068-1	NGDC	https://ngdc.cncb.ac.cn/search/?dbId=gwh&q=GWHBFSD00000000
Eutrema_salsugineum	Tracheophyta	Angiosperms	Eudicots	Brassicales	Brassicaceae	v1.0	The reference genome of the halophytic plant Eutrema salsugineum	https://www.frontiersin.org/articles/10.3389/fpls.2013.00046/full	Phytozome	https://genome.jgi.doe.gov/portal/pages/dynamicOrganismDownload.jsf?organism=Phytozome
Raphanus_sativus	Tracheophyta	Angiosperms	Eudicots	Brassicales	Brassicaceae	RS00	Pan-genome of Raphanus highlights genetic variation and introgression among domesticated, wild, and weedy radishes	https://doi.org/10.1016/j.molp.2021.08.005	NGDC	https://ngdc.cncb.ac.cn/search/?dbId=gwh&q=GWHANWD00000000&page=1
Thlaspi_arvense	Tracheophyta	Angiosperms	Eudicots	Brassicales	Brassicaceae	v1.1	A draft genome of field pennycress (Thlaspi arvense) provides tools for the domestication of a new winter biofuel crop	https://www.ncbi.nlm.nih.gov/pubmed/25632110	BRAD (Brassica Database)	http://brassicadb.cn
Zostera_muelleri	Tracheophyta	Angiosperms	Eudicots	Brassicales	Brassicaceae	v1.0	The Genome of a Southern Hemisphere Seagrass Species (Zostera muelleri)	https://academic.oup.com/plphys/article/172/1/272/6115601	applied bioinformatics group	https://appliedbioinformatics.com.au/index.php/Seagrass_Zmu_Genome
Moringa_oleifera	Tracheophyta	Angiosperms	Eudicots	Brassicales	Moringaceae	v1.0	The draft genomes of five agriculturally important African orphan crops	https://academic.oup.com/gigascience/article/8/3/giy152/5232229#132818674	Bioinformatics & Systems Biology	https://bioinformatics.psb.ugent.be/gdb/aocc/morolbgi/
Melaleuca_alternifolia	Tracheophyta	Angiosperms	Eudicots	Myrtales	Myrtaceae	v1.0	A high-quality draft genome for Melaleuca alternifolia (tea tree): a new platform for evolutionary genomics of myrtaceous terpene-rich species	https://gigabytejournal.com/articles/28	GigaDB	http://gigadb.org/dataset/view/id/100917
Aquilaria_sinensis	Tracheophyta	Angiosperms	Eudicots	Malvales	Thymelaeaceae	v1.0	Genome sequence of the agarwood tree Aquilaria sinensis (Lour.) Spreng: the first chromosome-level draft genome in the Thymelaeceae family	https://onlinelibrary.wiley.com/doi/10.1111/1755-0998.13154	GigaDB	http://gigadb.org/dataset/100702
Corchorus_olitorius	Tracheophyta	Angiosperms	Eudicots	Malvales	Malvaceae	v1.0	The draft genome of Corchorus olitorius cv. JRO-524 (Navin)	https://www.sciencedirect.com/science/article/pii/S2213596017300545?via%3Dihub	NCBI	https://www.ncbi.nlm.nih.gov/genome/?term=Corchorus+olitorius
Eucalyptus_grandis	Tracheophyta	Angiosperms	Eudicots	Myrtales	Myricaceae	v2.0	The genome of Eucalyptus grandis	https://www.nature.com/articles/nature13308	Phytozome	https://genome.jgi.doe.gov/portal/pages/dynamicOrganismDownload.jsf?organism=Egrandis
Gossypium_barbadense	Tracheophyta	Angiosperms	Eudicots	Malvales	Malvaceae	v1.1	Genomic diversifications of five Gossypium allopolyploid species and their impact on cotton improvement	https://www.nature.com/articles/s41588-020-0614-5	Phytozome	https://genome.jgi.doe.gov/portal/pages/dynamicOrganismDownload.jsf?organism=Phytozome
Gossypium_raimondii	Tracheophyta	Angiosperms	Eudicots	Malvales	Malvaceae	v2.1	De novo Genome Sequence Assemblies of Gossypium raimondii and Gossypium turneri	https://academic.oup.com/g3journal/article/9/10/3079/6026707	Phytozome	https://genome.jgi.doe.gov/portal/pages/dynamicOrganismDownload.jsf?organism=Phytozome
Corchorus_capsularis	Tracheophyta	Angiosperms	Eudicots	Malvales	Malvaceae	v1.0	Comparative genomics of two jute species and insight into fibre biogenesis	https://www.nature.com/articles/nplants2016223	NCBI	https://www.ncbi.nlm.nih.gov/genome/?term=Corchorus+capsularis
Gossypium_hirsutum	Tracheophyta	Angiosperms	Eudicots	Malvales	Malvaceae	v2.1	Genomic diversifications of five Gossypium allopolyploid species and their impact on cotton improvement	https://www.nature.com/articles/s41588-020-0614-5	Phytozome	https://genome.jgi.doe.gov/portal/pages/dynamicOrganismDownload.jsf?organism=Phytozome
Gossypium_darwinii	Tracheophyta	Angiosperms	Eudicots	Malvales	Malvaceae	v1.1	Genomic diversifications of five Gossypium allopolyploid species and their impact on cotton improvement	https://www.nature.com/articles/s41588-020-0614-5	NCBI	https://www.ncbi.nlm.nih.gov/genome/?term=Gossypium+darwinii
Theobroma_cacao	Tracheophyta	Angiosperms	Eudicots	Malvales	Malvaceae	v1.1	The genome of Theobroma cacao	https://www.nature.com/articles/ng.736	Phytozome	https://genome.jgi.doe.gov/portal/pages/dynamicOrganismDownload.jsf?organism=Phytozome
Sclerocarya_birrea	Tracheophyta	Angiosperms	Eudicots	Sapindales	Anacardiaceae	v1.0	The draft genomes of five agriculturally important African orphan crops	https://academic.oup.com/gigascience/article/8/3/giy152/5232229	GigaDB	http://gigadb.org/dataset/view/id/101057
Citrus_grandis	Tracheophyta	Angiosperms	Eudicots	Sapindale	Rutaceae	v1.0	Genomic analyses of primitive, wild and cultivated citrus provide insights into asexual reproduction	https://www.nature.com/articles/ng.3839	Citrus sinensis Annotation project	http://citrus.hzau.edu.cn/download.php
Citrus_sinensis	Tracheophyta	Angiosperms	Eudicots	Sapindales	Rutaceae	v1.1	The draft genome of sweet orange (Citrus sinensis)	https://www.nature.com/articles/ng.2472	Phytozome	https://genome.jgi.doe.gov/portal/pages/dynamicOrganismDownload.jsf?organism=Phytozome
Xanthoceras_sorbifolium	Tracheophyta	Angiosperms	Eudicots	Sapindales	Sapindaceae	v1.0	The genome assembly and annotation of yellowhorn (Xanthoceras sorbifoliumBunge)	https://academic.oup.com/gigascience/article/8/6/giz071/5523203	GigaDB	http://gigadb.org/dataset/view/id/100589/File_page/2
Rubus_occidentalis	Tracheophyta	Angiosperms	Eudicots	Rosales	Rosaceae	v3.0	A near complete, chromosome-scale assembly of the black raspberry (Rubus occidentalis) genome	https://academic.oup.com/gigascience/article/7/8/giy094/5069394?login=true	GigaDB	http://gigadb.org/dataset/100465
Dalbergia_odorifera	Tracheophyta	Angiosperms	Eudicots	Fabales	Fabaceae	v1.0	The chromosome-level draft genome of Dalbergia odorifera	https://academic.oup.com/gigascience/article/9/8/giaa084/5893771?login=true	GigaDB	http://gigadb.org/dataset/100760
Panax_ginseng	Tracheophyta	Angiosperms	Eudicots	Apiales	Araliaceae	v1.1	Genome and evolution of the shade-requiring medicinal herb Panax ginseng	https://onlinelibrary.wiley.com/doi/full/10.1111/pbi.12926	GinsengDB	http://ginsengdb.snu.ac.kr/data.php
Pisum_sativum	Tracheophyta	Angiosperms	Eudicots	Fabales	Fabaceae	v1.0	A reference genome for pea provides insight into legume genome evolution	https://www.nature.com/articles/s41588-019-0480-1	plant and fungi data integration	https://urgi.versailles.inra.fr/Species/Pisum
Siraitia_grosvenorii	Tracheophyta	Angiosperms	Eudicots	Cucurbitales	Curcurbitaceae	v1.0	Improved de novo genome assembly and analysis of the Chinese cucurbit Siraitia grosvenorii, also known as monk fruit or luo-han-guo	https://academic.oup.com/gigascience/article/7/6/giy067/5034949?login=true	GigaDB	http://gigadb.org/dataset/view/id/100452/File_page/1
Chloranthus_sessilifolius	Tracheophyta	Angiosperms	Eudicots	Chloranthales	Chloranthaceae	v1.0	The Chloranthus sessilifolius genome provides insight into early diversification of angiosperms	https://www.nature.com/articles/s41467-021-26931-3	GitHub	https://github.com/yongzhiyang2012/Chloranthus-sessilifolius-genome/tree/main/Annotation/Chromosomes
Amaranthus_cruentus	Tracheophyta	Angiosperms	Eudicots	Caryophyllales	Amaranthaceae	v1.0	A chromosome-level Amaranthus cruentus genome assembly highlights gene family evolution and biosynthetic gene clusters that may underpin the nutritional value of this traditional crop	https://onlinelibrary.wiley.com/doi/10.1111/tpj.15298	SelfDB	https://www.bioinformatics.psb.ugent.be/gdb/amaranthus/
Atriplex_hortensis	Tracheophyta	Angiosperms	Eudicots	Caryophyllales	Amaranthaceae	v1.0	A Chromosome-Scale Assembly of the Garden Orach (Atriplex hortensis L.) Genome Using Oxford Nanopore Sequencing	https://www.frontiersin.org/articles/10.3389/fpls.2020.00624/full	Coge	https://genomevolution.org/coge/
Hylocereus_undatus	Tracheophyta	Angiosperms	Eudicots	Caryophyllales	Cactaceae	v1.0	A chromosome-scale genome sequence of pitaya (Hylocereus undatus) provides novel insights into the genome evolution and regulation of betalain biosynthesis	https://www.nature.com/articles/s41438-021-00612-0	PitayaGD	http://www.pitayagenomic.com
Mesembryanthemum_crystallinum	Tracheophyta	Angiosperms	Eudicots	Caryophyllales	Aizoaceae	v1.0	High-quality ice plant reference genome analysis provides insights into genome evolution and allows exploration of genes involved in the transition from C3 to CAM pathways	https://onlinelibrary.wiley.com/doi/10.1111/pbi.13892	SelfDB	http://songlab.bio2db.com
Acer_catalpifolium	Tracheophyta	Angiosperms	Eudicots	Sapindales	Aceraceae	v1.0	Whole-Genome Sequencing of Acer catalpifolium Reveals Evolutionary History of Endangered Species	https://doi.org/10.1093/gbe/evab271	NGDC	https://ngdc.cncb.ac.cn/search/?dbId=gwh&q=GWHASIS00000000
Acer_pseudosieboldianum	Tracheophyta	Angiosperms	Eudicots	Sapindales	Aceraceae	v1.0	Chromosome-Level Genome Assembly for Acer pseudosieboldianum and Highlights to Mechanisms for Leaf Color and Shape Change	https://www.frontiersin.org/articles/10.3389/fpls.2022.850054/full	NGDC	https://ngdc.cncb.ac.cn/search/?dbId=gwh&q=PRJCA006356&page=1
Arctium_lappa	Tracheophyta	Angiosperms	Eudicots	Asterales	Asteraceae	v1.0	The first high-quality chromosomal genome assembly of a medicinal and edible plant Arctium lappa	https://doi.org/10.1111/1755-0998.13547	Figshare	https://figshare.com/articles/thesis/A_de_novo_genome_assembly_for_Arctium_lappa/11590983
Begonia_darthvaderiana	Tracheophyta	Angiosperms	Eudicots	Cucurbitales	Begoniaceae	v1.0	Genomes shed light on the evolution of Begonia, a mega-diverse genus	https://nph.onlinelibrary.wiley.com/doi/10.1111/nph.17949	CNGB	https://db.cngb.org/search/?q=CNA0013973
Begonia_loranthoides	Tracheophyta	Angiosperms	Eudicots	Cucurbitales	Begoniaceae	v1.0	Genomes shed light on the evolution of Begonia, a mega-diverse genus	https://nph.onlinelibrary.wiley.com/doi/10.1111/nph.17949	CNGB	https://db.cngb.org/search/?q=CNA0013974
Begonia_masoniana	Tracheophyta	Angiosperms	Eudicots	Cucurbitales	Begoniaceae	v1.0	Genomes shed light on the evolution of Begonia, a mega-diverse genus	https://nph.onlinelibrary.wiley.com/doi/10.1111/nph.17949	CNGB	https://db.cngb.org/search/?q=CNA0013975
Begonia_peltatifolia	Tracheophyta	Angiosperms	Eudicots	Cucurbitales	Begoniaceae	v1.0	Genomes shed light on the evolution of Begonia, a mega-diverse genus	https://nph.onlinelibrary.wiley.com/doi/10.1111/nph.17949	CNGB	https://db.cngb.org/search/?q=CNA0013976
Bretschneidera_sinensis	Tracheophyta	Angiosperms	Eudicots	Brassicales	Akaniaceae	v1.0	The genome of the Paleogene relic tree Bretschneidera sinensis: insights into trade-offs in gene family evolution, demographic history, and adaptive SNPs	https://doi.org/10.1093/dnares/dsac003	Figshare	https://figshare.com/articles/dataset/Bretschneidera_sinensis_genome/15057996/1
Bruguiera_sexangula	Tracheophyta	Angiosperms	Eudicots	Malpighiales	Rhizophoraceae	v1.0	De Novo Reference Assembly of the Upriver Orange Mangrove (Bruguiera sexangula) Genome	https://doi.org/10.1093/gbe/evac025	Figshare	https://figshare.com/articles/dataset/Genome_annotation_files_for_Bruguiera_sexangula/16625905/1
Camellia_oleifera	Tracheophyta	Angiosperms	Eudicots	Ericales	Theaceae	v1.0	The genome of oil-Camellia and population genomics analysis provide insights into seed oil domestication	https://genomebiology.biomedcentral.com/articles/10.1186/s13059-021-02599-2#Abs1	Zenodo	https://zenodo.org/record/5768785
Cardamine_enshiensis	Tracheophyta	Angiosperms	Eudicots	Brassicales	Brassicaceae	v1.0	The Cardamine enshiensis genome reveals whole genome duplication and insight into selenium hyperaccumulation and tolerance	https://www.nature.com/articles/s41421-021-00286-x	NGDC	https://ngdc.cncb.ac.cn/search/?dbId=gwh&q=Cardamine+enshiensis
Castanopsis_tibetana	Tracheophyta	Angiosperms	Eudicots	Fagales	Fagaceae	v1.0	Chromosome-scale genome assembly of Castanopsis tibetana provides a powerful comparative framework to study the evolution and adaptation of Fagaceae trees	https://doi.org/10.1111/1755-0998.13539	CNGB	https://db.cngb.org/search/assembly/CNA0019678/
Cerasus_kanzakura	Tracheophyta	Angiosperms	Eudicots	Rosales	Rosaceae	v1.0	Genome sequencing and analysis of two early-flowering cherry (Cerasus × kanzakura) varieties, ‘Kawazu-zakura’ and ‘Atami-zakura’	https://doi.org/10.1093/dnares/dsab026	GDR	https://www.rosaceae.org/tools/jbrowse
Cyclocarya_paliurus	Tracheophyta	Angiosperms	Eudicots	Fagales	Juglandaceae	v1.0	Insights into the evolution and hypoglycemic metabolite biosynthesis of autotetraploid Cyclocarya paliurus by combining genomic, transcriptomic and metabolomic analyses	https://doi.org/10.1016/j.indcrop.2021.114154	NGDC	https://ngdc.cncb.ac.cn/search/?dbId=gwh&q=Cyclocarya%20paliurus&page=1
Euphorbia_lathyris	Tracheophyta	Angiosperms	Eudicots	Malpighiales	Euphorbiaceae	v1.0	High-quality genome assembly of an important biodiesel plant, Euphorbia lathyris L	https://doi.org/10.1093/dnares/dsab022	Figshare	https://doi.org/10.6084/m9.figshare.14909913.v1
Fragaria_daltoniana	Tracheophyta	Angiosperms	Eudicots	Rosales	Rosaceae	v1.0	Evolutionary history and pan-genome dynamics of strawberry (Fragaria spp.)	https://doi.org/10.1073/pnas.2105431118	GDR	https://www.rosaceae.org/Analysis/11885161
Fragaria_iinumae	Tracheophyta	Angiosperms	Eudicots	Rosales	Rosaceae	v1.0	Reply to: Revisiting the origin of octoploid strawberry	https://www.nature.com/articles/s41588-019-0544-2	GDR	https://www.rosaceae.org/species/fragaria_iinumae/genome_v1.0
Fragaria_mandshurica	Tracheophyta	Angiosperms	Eudicots	Rosales	Rosaceae	v1.0	Evolutionary history and pan-genome dynamics of strawberry (Fragaria spp.)	https://doi.org/10.1073/pnas.2105431118	GDR	https://www.rosaceae.org/Analysis/12137893
Fragaria_nilgerrensis	Tracheophyta	Angiosperms	Eudicots	Rosales	Rosaceae	v1.0	Evolutionary history and pan-genome dynamics of strawberry (Fragaria spp.)	https://doi.org/10.1073/pnas.2105431118	GDR	https://www.rosaceae.org/Analysis/12137894
Fragaria_nubicola	Tracheophyta	Angiosperms	Eudicots	Rosales	Rosaceae	v1.0	Tracing the Diploid Ancestry of the Cultivated Octoploid Strawberry	https://pubmed.ncbi.nlm.nih.gov/32941604/	GDR	https://www.rosaceae.org/Analysis/9155216
Fragaria_pentaphylla	Tracheophyta	Angiosperms	Eudicots	Rosales	Rosaceae	v1.0	Evolutionary history and pan-genome dynamics of strawberry (Fragaria spp.)	https://doi.org/10.1073/pnas.2105431118	GDR	https://www.rosaceae.org/Analysis/12137892
Fragaria_viridis	Tracheophyta	Angiosperms	Eudicots	Rosales	Rosaceae	v1.0	Evolutionary history and pan-genome dynamics of strawberry (Fragaria spp.)	https://doi.org/10.1073/pnas.2105431118	GDR	https://www.rosaceae.org/Analysis/12137895
Fraxinus_pennsylvanica	Tracheophyta	Angiosperms	Eudicots	Lamiales	Oleaceae	v1.0	A high-quality reference genome for Fraxinus pennsylvanica for ash species restoration and research	https://doi.org/10.1111/1755-0998.13545	Zenodo	https://zenodo.org/record/5176117#.Yk0RfchRHig
Gilia_yorkii	Tracheophyta	Angiosperms	Eudicots	Ericales	Polemoniaceae	v1.0	Chromosome-Scale Genome Assembly of Gilia yorkii Enables Genetic Mapping of Floral Traits in an Interspecies Cross	https://doi.org/10.1093/gbe/evac017	CoGe	https://genomevolution.org/coge/SearchResults.pl?s=62042
Gillenia_trifoliata	Tracheophyta	Angiosperms	Eudicots	Rosales	Rosaceae	v1.0	The Gillenia trifoliata genome reveals dynamics correlated with growth and reproduction in Rosaceae	https://www.nature.com/articles/s41438-021-00662-4	GDR	https://www.rosaceae.org/Analysis/10816123
Gossypium_rotundifolium	Tracheophyta	Angiosperms	Eudicots	Malvales	Malvaceae	v1.0	Comparative Genome Analyses Highlight Transposon-Mediated Genome Expansion and the Evolutionary Architecture of 3D Genomic Folding in Cotton	https://doi.org/10.1093/molbev/msab128	Figshare	https://figshare.com/projects/Cotton_genomes/91826
Haloxylon_ammodendron	Tracheophyta	Angiosperms	Eudicots	Caryophyllales	Amaranthaceae	v1.0	Chromosome-level genome assembly of a xerophytic plant, Haloxylon ammodendron	https://doi.org/10.1093/dnares/dsac006	Figshare	https://figshare.com/articles/dataset/The_genome_of_Haloxylon_ammodendron/17128424/1
Hippophae_rhamnoides	Tracheophyta	Angiosperms	Eudicots	Rosales	Elaeagnaceae	v1.0	Genome of Hippophae rhamnoides provides insights into a conserved molecular mechanism in actinorhizal and rhizobial symbioses	https://nph.onlinelibrary.wiley.com/doi/10.1111/nph.18017	CNGB	https://db.cngb.org/search/project/CNP0001846/
Ilex_polyneura	Tracheophyta	Angiosperms	Eudicots	Aquifoliales	Aquifoliaceae	v1.0	A chromosome-scale genome assembly for the holly (Ilex polyneura) provides insights into genomic adaptations to elevation in Southwest China	https://doi.org/10.1093/hr/uhab049	CNGB	https://ngdc.cncb.ac.cn/search/?dbId=gwh&q=GWHBDNW00000000&page=1
Jasminum_sambac	Tracheophyta	Angiosperms	Eudicots	Lamiales	Oleaceae	v1.0	Genomes of single- and double-petal jasmines (Jasminum sambac) provide insights into their divergence time and structural variations	https://onlinelibrary.wiley.com/doi/epdf/10.1111/pbi.13820	NGDC	https://ngdc.cncb.ac.cn/search/?dbId=gwh&q=PRJCA006739&page=1
Litchi_chinensis	Tracheophyta	Angiosperms	Eudicots	Sapindales	Sapindaceae	v1.0	Two divergent haplotypes from a highly heterozygous lychee genome suggest independent domestication events for early and late-maturing cultivars	https://www.nature.com/articles/s41588-021-00971-3	Mendeley	https://data.mendeley.com/datasets/kggzfwpdr9/1
Malus_baccata	Tracheophyta	Angiosperms	Eudicots	Rosales	Rosaceae	v1.0	Sequencing of a Wild Apple (Malus baccata) Genome Unravels the Differences Between Cultivated and Wild Apple Species Regarding Disease Resistance and Cold Tolerance	https://doi.org/10.1534/g3.119.400245	GDR	https://www.rosaceae.org/species/malus_baccata/genome_v1.0
Neolamarckia_cadamba	Tracheophyta	Angiosperms	Eudicots	Gentianales	Rubiaceae	v1.0	Chromosome-level assembly of the Neolamarckia cadamba genome provides insights into the evolution of cadambine biosynthesis	https://doi.org/10.1111/tpj.15600	Figshare	https://figshare.com/s/ed20e0e82a4e7474396b
Nephelium_lappaceum	Tracheophyta	Angiosperms	Eudicots	Sapindales	Sapindaceae	v1.0	The chromosome-level rambutan genome reveals a significant role of segmental duplication in the expansion of resistance genes	https://doi.org/10.1093/hr/uhac014	Nia	https://bcb.unl.edu/Nla/.
Perilla_frutescens	Tracheophyta	Angiosperms	Eudicots	Lamiales	Lamiaceae	v1.0	Incipient diploidization of the medicinal plant Perilla within 10,000 years	https://www.nature.com/articles/s41467-021-25681-6	NCBI	https://www.ncbi.nlm.nih.gov/genome/46103
Physalis_pubescens	Tracheophyta	Angiosperms	Eudicots	Solanales	Solanaceae	v1.0	The Physalis floridana genome provides insights into the biochemical and morphological evolution of Physalis fruits	https://doi.org/10.1038/s41438-021-00705-w	CNGB	https://ngdc.cncb.ac.cn/search/?dbId=gwh&q=GWHANUX00000000&page=1
Potentilla_anserina	Tracheophyta	Angiosperms	Eudicots	Rosales	Rosaceae	v1.0	Chromosome-Level Genome Assembly Provides New Insights into Genome Evolution and Tuberous Root Formation of Potentilla anserina	https://doi.org/10.3390/genes12121993	Figshare	https://figshare.com/projects/The_genome_assembly_and_annotation_files_of_Potentilla_anserina/83771
Prunus_avium	Tracheophyta	Angiosperms	Eudicots	Rosales	Rosaceae	v1.0	Chromosome-scale genome assembly of sweet cherry (Prunus avium L.) cv. Tieton obtained using long-read and Hi-C sequencin	https://pubmed.ncbi.nlm.nih.gov/32821405/	GDR	https://www.rosaceae.org/Analysis/9262820
Prunus_domestica	Tracheophyta	Angiosperms	Eudicots	Rosales	Rosaceae	v1.0	Defining the ‘HoneySweet’ insertion event utilizing NextGen sequencing and a de novo genome assembly of plum (Prunus domestica)	https://doi.org/10.1038/s41438-020-00438-2	GDR	https://www.rosaceae.org/species/prunus_domestica/genome_v1.0.a1
Prunus_dulcis	Tracheophyta	Angiosperms	Eudicots	Rosales	Rosaceae	v1.0	Transposons played a major role in the diversification between the closely related almond and peach genomes: results from the almond genome sequence	https://onlinelibrary.wiley.com/doi/10.1111/tpj.14538	GDR	https://www.rosaceae.org/analysis/295
Prunus_mume	Tracheophyta	Angiosperms	Eudicots	Rosales	Rosaceae	v1.0	The chromosome-level genome provides insight into the molecular mechanism underlying the tortuous-branch phenotype of Prunus mume	https://nph.onlinelibrary.wiley.com/doi/epdf/10.1111/nph.17894	GDR	https://www.rosaceae.org/Analysis/13114608
Prunus_salicina	Tracheophyta	Angiosperms	Eudicots	Rosales	Rosaceae	v1.0	Chromosome-level draft genome of a diploid plum (Prunus salicina)	https://doi.org/10.1093/gigascience/giaa130	GDR	https://www.rosaceae.org/Analysis/9450778
Prunus_yedoensis	Tracheophyta	Angiosperms	Eudicots	Rosales	Rosaceae	v1.0	Draft genome sequence of wild Prunus yedoensis reveals massive inter-specific hybridization between sympatric flowering cherries		GDR	https://pubmed.ncbi.nlm.nih.gov/30180884/
Pyrus_betulifolia	Tracheophyta	Angiosperms	Eudicots	Rosales	Rosaceae	v1.0	De novo assembly of a wild pear (Pyrus betuleafolia) genome	https://doi.org/10.1111/pbi.13226	GDR	https://www.rosaceae.org/species/pyrus_betulifolia/genome_v1.0
Pyrus_pyrifolia	Tracheophyta	Angiosperms	Eudicots	Rosales	Rosaceae	v1.0	High-quality genome assembly of 'Cuiguan' pear (Pyrus pyrifolia) as a reference genome for identifying regulatory genes and epigenetic modifications responsible for bud dormancy	https://pubmed.ncbi.nlm.nih.gov/34465760/	GDR	https://www.rosaceae.org/Analysis/11815273
Rhododendron_henanense	Tracheophyta	Angiosperms	Eudicots	Ericales	Ericaceae	v1.0	The chromosome-scale genome assembly, annotation and evolution of Rhododendron henanense subsp. Lingbaoense	https://pubmed.ncbi.nlm.nih.gov/34652864/	RPGD	http://bioinfor.kib.ac.cn/RPGD/download_genome.html
Rhododendron_ovatum	Tracheophyta	Angiosperms	Eudicots	Ericales	Ericaceae	v1.0	High-quality evergreen azalea genome reveals tandem duplication-facilitated low-altitude adaptability and floral scent evolution	https://onlinelibrary.wiley.com/doi/10.1111/pbi.13680	RPGD	http://bioinfor.kib.ac.cn/RPGD/download_genome.html
Rhododendron_simsii	Tracheophyta	Angiosperms	Eudicots	Ericales	Ericaceae	v1.0	Chromosome-level genome assembly of a parent species of widely cultivated azaleas	https://pubmed.ncbi.nlm.nih.gov/33077749/	RPGD	http://bioinfor.kib.ac.cn/RPGD/download_genome.html
Rhododendron_williamsianum	Tracheophyta	Angiosperms	Eudicots	Ericales	Ericaceae	v1.0	The Rhododendron Genome and Chromosomal Organization Provide Insight into Shared Whole-Genome Duplications across the Heath Family (Ericaceae)	https://pubmed.ncbi.nlm.nih.gov/31702783/	RPGD	http://bioinfor.kib.ac.cn/RPGD/download_genome.html
Rosa_chinensis	Tracheophyta	Angiosperms	Eudicots	Rosales	Rosaceae	v1.0	The Rosa genome provides new insights into the domestication of modern roses	https://www.ncbi.nlm.nih.gov/pmc/articles/PMC5984618/	GDR	https://www.rosaceae.org/analysis/282
Rosa_wichuraiana	Tracheophyta	Angiosperms	Eudicots	Rosales	Rosaceae	v1.0	Rose without prickle: genomic insights linked to moisture adaptation	https://doi.org/10.1093/nsr/nwab092	GDR	https://www.rosaceae.org/Analysis/13087667
Sapindus_mukorossi	Tracheophyta	Angiosperms	Eudicots	Sapindales	Sapindaceae	v1.0	Chromosome-scale assembly and population diversity analyses provide insights into the evolution of Sapindus mukorossi	https://academic.oup.com/hr/article/doi/10.1093/hr/uhac012/6529164	NGDC	https://ngdc.cncb.ac.cn/search/?dbId=gwh&q=GWHBECP00000000+
Solanum_muricatum	Tracheophyta	Angiosperms	Eudicots	Solanales	Solanaceae	v1.0	Chromosome‐level pepino genome provides insights into genome evolution and anthocyanin biosynthesis in Solanaceae	https://doi.org/10.1111/tpj.15728	NGDC	http://bigd.big.ac.cn/gsa
Sorbus_pohuashanensis	Tracheophyta	Angiosperms	Eudicots	Rosales	Rosaceae	v1.0	Genome sequence and transcriptome of Sorbus pohuashanensis provide insights into population evolution and leaf sunburn response	https://doi.org/10.1016/j.jgg.2021.12.009	Figshare	https://figshare.com/articles/journal_contribution/The_genome_info_of_Sorbus_pohuashanensis/14920695
Speranskia_yunnanensis	Tracheophyta	Angiosperms	Eudicots	Malpighiales	Euphorbiaceae	v1.0	Chromosome-Level Genome Assembly of the Rare and Endangered Tropical Plant Speranskia yunnanensis (Euphorbiaceae)	https://www.frontiersin.org/articles/10.3389/fgene.2021.755564/full	Figshare	https://figshare.com/articles/dataset/Speranskia_yunnanensis/15057930
Synsepalum_dulcificum	Tracheophyta	Angiosperms	Eudicots	Ericales	Sapotaceae	v1.0	The Chromosome-Level Genome of Miracle Fruit (Synsepalum dulcificum) Provides New Insights Into the Evolution and Function of Miraculin	https://doi.org/10.3389/fpls.2021.804662	CNGB	https://db.cngb.org/search/project/CNP0002330/
Taraxacum_koksaghyz	Tracheophyta	Angiosperms	Eudicots	Asterales	Asteraceae	v1.0	Extensive sequence divergence between the reference genomes of Taraxacum kok-saghyz and Taraxacum mongolicum	https://link.springer.com/article/10.1007/s11427-021-2033-2	NGDC	https://ngdc.cncb.ac.cn/search/?dbId=gwh&q=PRJCA000437
Taraxacum_mongolicum	Tracheophyta	Angiosperms	Eudicots	Asterales	Asteraceae	v1.0	Extensive sequence divergence between the reference genomes of Taraxacum kok-saghyz and Taraxacum mongolicum	https://link.springer.com/article/10.1007/s11427-021-2033-2	NGDC	https://ngdc.cncb.ac.cn/search/?dbId=gwh&q=PRJCA005187+
Vitellaria_paradoxa	Tracheophyta	Angiosperms	Eudicots	Ericales	Sapotaceae	v1.0	Genomic Resources to Guide Improvement of the Shea Tree	https://doi.org/10.3389/fpls.2021.720670	ORCAE	https://bioinformatics.psb.ugent.be/gdb/vitellaria_paradoxa/
Quercus_mongolica	Tracheophyta	Angiosperms	Eudicots	Fagales	Fagaceae	v1.0	A chromosome-scale genome assembly of the Mongolian oak (Quercus mongolica)	https://onlinelibrary.wiley.com/doi/10.1111/1755-0998.13616	Figshare	https://figshare.com/articles/dataset/A_chromosome-scale_genome_assembly_of_the_Mongolian_oak_Quercus_mongolica_/11888118/2
Salvia_hispanica	Tracheophyta	Angiosperms	Eudicots	Lamiales	Lamiaceae	v1.0	A chromosome-level genome assembly of chia provides insights into high omega-3 content and coat color variation of its seeds	https://doi.org/10.1016/j.xplc.2022.100326	Genhua	https://genhua.tll.org.sg/
Aralia_elata	Tracheophyta	Angiosperms	Eudicots	Apiales	Araliaceae	v1.0	Deletion and tandem duplications of biosynthetic genes drive the diversity of triterpenoids in Aralia elata	https://www.nature.com/articles/s41467-022-29908-y	Dryad	https://datadryad.org/stash/dataset/doi:10.5061/dryad.69p8cz937
Malus_sylvestris	Tracheophyta	Angiosperms	Eudicots	Rosales	Rosaceae	v1.0	Phased diploid genome assemblies and pan-genomes provide insights into the genetic history of apple domestication	https://pubmed.ncbi.nlm.nih.gov/33139952/	GDR	https://www.rosaceae.org/Analysis/10635279
Malus_sieversii	Tracheophyta	Angiosperms	Eudicots	Rosales	Rosaceae	v1.0	Phased diploid genome assemblies and pan-genomes provide insights into the genetic history of apple domestication	https://pubmed.ncbi.nlm.nih.gov/33139952/	GDR	https://www.rosaceae.org/Analysis/10635278
Malus_domestica	Tracheophyta	Angiosperms	Eudicots	Rosales	Rosaceae	v1.0	Phased diploid genome assemblies and pan-genomes provide insights into the genetic history of apple domestication	https://www.nature.com/articles/s41588-020-00723-9	GDR	https://www.rosaceae.org/Analysis/10511568
Fragaria_ananassa	Tracheophyta	Angiosperms	Eudicots	Rosales	Rosaceae	v1.0	Origin and evolution of the octoploid strawberry genome	https://www.nature.com/articles/s41588-019-0356-4	GDR	https://www.rosaceae.org/species/fragaria_x_ananassa/genome_v1.0.a1
Fragaria_vesca	Tracheophyta	Angiosperms	Eudicots	Rosales	Rosaceae	v4.0	Single-molecule sequencing and optical mapping yields an improved genome of woodland strawberry (Fragaria vesca) with chromosome-scale contiguity	https://academic.oup.com/gigascience/article/7/2/gix124/4739363	GDR	http://gigadb.org/dataset/view/id/100372
Potentilla_micrantha	Tracheophyta	Angiosperms	Eudicots	Rosales	Rosaceae	v1.0	The genome sequence and transcriptome of Potentilla micrantha and their comparison to Fragaria vesca (the woodland strawberry)	https://academic.oup.com/gigascience/article/7/4/giy010/4860432	GDR	https://www.rosaceae.org/analysis/274
Prunus_persica	Tracheophyta	Angiosperms	Eudicots	Rosales	Rosaceae	v1.0	De novo chromosome-level genome of a semi-dwarf cultivar of Prunus persica identifies the aquaporin PpTIP2 as responsible for temperature-sensitive semi-dwarf trait and PpB3-1 for flower type and size	https://pubmed.ncbi.nlm.nih.gov/34919780/	GDR	https://www.rosaceae.org/Analysis/13087664
Pyrus_communis	Tracheophyta	Angiosperms	Eudicots	Rosales	Rosaceae	v2.0	Pseudo-chromosome length genome assembly of a double haploid ‘Bartlett’ pear (Pyrus communis L.)	https://www.biorxiv.org/content/10.1101/651778v1	GDR	https://www.rosaceae.org/analysis/340
Rosa_rugosa	Tracheophyta	Angiosperms	Eudicots	Rosales	Rosaceae	v1.0	A chromosome-level genome assembly of rugged rose (Rosa rugosa) provides insights into its evolution, ecology, and floral characteristics	https://www.nature.com/articles/s41438-021-00594-z#data-availability	GDR	https://www.rosaceae.org/Analysis/11775539
Rosa_multiflora	Tracheophyta	Angiosperms	Eudicots	Rosales	Rosaceae	v2.0	Genome structure of Rosa multiflora, a wild ancestor of cultivated roses	https://academic.oup.com/dnaresearch/article/25/2/113/4554776	GDR	https://www.rosaceae.org/analysis/266
Solanum_lycopersicoides	Tracheophyta	Angiosperms	Eudicots	Solanales	Solanaceae	v1.0	A Solanum lycopersicoides reference genome facilitates insights into tomato specialized metabolism and immunity	https://doi.org/10.1111/tpj.15770	SGN	https://solgenomics.net/ftp/genomes/Solanum_lycopersicoides/SlydLA2951_v2.0/
Carpinus_viminea	Tracheophyta	Angiosperms	Eudicots	Fagales	Betulaceae	v1.0	Genomic evidence for homoploid hybrid speciation between ancestors of two different genera	https://doi.org/10.1038/s41467-022-29643-4	Figshare	https://figshare.com/articles/dataset/Chromosome-level_genomes_of_Carpinus_viminea_and_Ostrya_rehderiana/14988777
Ostrya_rehderiana	Tracheophyta	Angiosperms	Eudicots	Fagales	Betulaceae	v1.0	Genomic evidence for homoploid hybrid speciation between ancestors of two different genera	https://doi.org/10.1038/s41467-022-29643-4	Figshare	https://figshare.com/articles/dataset/Chromosome-level_genomes_of_Carpinus_viminea_and_Ostrya_rehderiana/14988777
Quercus_acutissima	Tracheophyta	Angiosperms	Eudicots	Fagales	Fagaceae	v1.0	Genome-wide analyses of introgression between two sympatric Asian oak species	https://doi.org/10.1038/s41559-022-01754-7	NGDC	https://ngdc.cncb.ac.cn/search/?dbId=gwh&q=GWHBGBO00000000
Solanum_lycopersicum	Tracheophyta	Angiosperms	Eudicots	Solanales	Solanaceae	ITAG4.0	De novo genome assembly of two tomato ancestors, Solanum pimpinellifolium and Solanum lycopersicum var. cerasiforme, by long-read sequencing	https://academic.oup.com/dnaresearch/article/28/1/dsaa029/6104860?login=true	SGN	https://solgenomics.net/organism/Solanum_lycopersicum/genome
Capsicum_annuum	Tracheophyta	Angiosperms	Eudicots	Solanales	Solanaceae	CM334	Reference quality assembly of the 3.5-Gb genome of Capsicum annuum from a single linked-read library	https://www.nature.com/articles/s41438-017-0011-0	SGN	https://solgenomics.net/organism/Capsicum_annuum/genome
Solanum_pennellii	Tracheophyta	Angiosperms	Eudicots	Solanales	Solanaceae	v2.0	De novo genome assembly of two tomato ancestors, Solanum pimpinellifolium and Solanum lycopersicum var. cerasiforme, by long-read sequencing	https://academic.oup.com/dnaresearch/article/28/1/dsaa029/6104860?login=true	SGN	https://solgenomics.net/organism/Solanum_pennellii/genome
Coffea_humblotiana	Tracheophyta	Angiosperms	Eudicots	Solanales	Solanaceae	v1.0	WCSdb: a database of wild Coffea species	https://doi.org/10.1093/database/baaa069	SGN	https://solgenomics.net/ftp/genomes/Coffea_humblotiana/
Nicotiana_benthamiana	Tracheophyta	Angiosperms	Eudicots	Solanales	Solanaceae	v1.0	A draft genome sequence of Nicotiana benthamiana to enhance molecular plant-microbe biology research	https://apsjournals.apsnet.org/doi/abs/10.1094/MPMI-06-12-0148-TA	SGN	https://solgenomics.net/ftp/genomes/Nicotiana_benthamiana/
Nicotiana_attenuata	Tracheophyta	Angiosperms	Eudicots	Solanales	Solanaceae	v2.0	Wild tobacco genomes reveal the evolution of nicotine biosynthesis	https://www.pnas.org/doi/10.1073/pnas.1700073114	SGN	https://solgenomics.net/ftp/genomes/Nicotiana_attenuata/
Nicotiana_tabacum	Tracheophyta	Angiosperms	Eudicots	Solanales	Solanaceae	v4.5	A reference genome for Nicotiana tabacum enables map-based cloning of homeologous loci implicated in nitrogen utilization efficiency	https://bmcgenomics.biomedcentral.com/articles/10.1186/s12864-017-3791-6	SGN	https://solgenomics.net/ftp/genomes/Nicotiana_tabacum/edwards_et_al_2017/annotation/
Nicotiana_tomentosiformis	Tracheophyta	Angiosperms	Eudicots	Solanales	Solanaceae	v1.0	Reference genomes and transcriptomes of Nicotiana sylvestris and Nicotiana tomentosiformis	https://genomebiology.biomedcentral.com/articles/10.1186/gb-2013-14-6-r60	SGN	https://solgenomics.net/ftp/genomes/Nicotiana_tomentosiformis/annotation/
Solanum_habrochaites	Tracheophyta	Angiosperms	Eudicots	Solanales	Solanaceae	v1.0	A draft genome assembly for the heterozygous wild tomato Solanum habrochaites highlights haplotypic structural variations of intracellular immune receptors	https://www.biorxiv.org/content/10.1101/2022.01.21.477156v1	SGN	https://solgenomics.net/ftp/genomes/Solanum_habrochaites_LA1353/Alternative_assembly_genome_and_annotation/
Arabidopsis_thaliana	Tracheophyta	Angiosperms	Eudicots	Brassicales	Brassicaceae	Col-PEK1.5	A near-complete assembly of an Arabidopsis thaliana genome	https://www.sciencedirect.com/science/article/abs/pii/S1674205222001812#!	AraShare	https://www.arashare.cn/index/News/info/id/1699.html
Cucurbita_argyrosperma	Tracheophyta	Angiosperms	Eudicots	Cucurbitales	Curcurbitaceae	v1.0	The domestication of Cucurbita argyrosperma as revealed by the genome of its wild relative	https://academic.oup.com/hr/article/doi/10.1038/s41438-021-00544-9/6446689	figshare	https://figshare.com/articles/dataset/Genome_assemblies_from_The_domestication_of_Cucurbita_argyrosperma_as_revealed_by_the_genome_of_its_wild_relative_/14370584/1?file=27451814
Cucumis_melo	Tracheophyta	Angiosperms	Eudicots	Cucurbitales	Curcurbitaceae	Payzawat	A High-Quality Melon Genome Assembly Provides Insights into Genetic Basis of Fruit Trait Improvement	https://www.cell.com/iscience/fulltext/S2589-0042(19)30430-4?_returnURL=https%3A%2F%2Flinkinghub.elsevier.com%2Fretrieve%2Fpii%2FS2589004219304304%3Fshowall%3Dtrue	CuGenDB	http://cucurbitgenomics.org/ftp/genome/melon/Payzawat/
Cucumis_sativus	Tracheophyta	Angiosperms	Eudicots	Cucurbitales	Curcurbitaceae	Chinese_long v3	A chromosome-scale genome assembly of cucumber (Cucumis sativus L.)	http://dx.doi.org/10.1093/gigascience/giz072	CuGenDB	http://cucurbitgenomics.org/ftp/genome/cucumber/Chinese_long/v3/
Momordica_charantia	Tracheophyta	Angiosperms	Eudicots	Cucurbitales	Curcurbitaceae	OHB3-1 v2	Long-read bitter gourd (Momordica charantia) genome and the genomic architecture of nonclassic domestication	https://www.pnas.org/doi/full/10.1073/pnas.1921016117	CuGenDB	http://cucurbitgenomics.org/v2/ftp/genome/BitterGourd/OHB3-1/
Aquilegia_coerulea	Tracheophyta	Angiosperms	Eudicots	Ranunculales	Ranunculaceae	v3.1	The Aquilegia genome provides insight into adaptive radiation and reveals an extraordinarily polymorphic chromosome with a unique history	https://elifesciences.org/articles/36426	Phytozome	https://phytozome-next.jgi.doe.gov/info/Acoerulea_v3_1
Rubus_corchorifolius	Tracheophyta	Angiosperms	Eudicots	Rosales	Rosaceae	v1.0	Genome Assembly and Population Resequencing Reveal the Geographical Divergence of Shanmei (Rubus corchorifolius)	https://doi.org/10.1016/j.gpb.2022.05.003	NGDC	https://ngdc.cncb.ac.cn/search/?dbId=gwh&q=GWHBDNY00000000
Orychophragmus_violaceus	Tracheophyta	Angiosperms	Eudicots	Brassicales	Brassicaceae	v1.0	The genome of Orychophragmus violaceus provides genomic insights into the evolution of Brassicaceae polyploidization and its distinct traits	https://doi.org/10.1016/j.xplc.2022.100431	NGDC	https://ngdc.cncb.ac.cn/search/?dbId=gwh&q=GWHBGBQ00000000
Nelumbo_nucifera	Tracheophyta	Angiosperms	Eudicots	Proteales	Nelumbonaceae	v1.0	Genomic variation reveals demographic history and biological adaptation of the ancient relictual, lotus (Nelumbo Adans)	https://doi.org/10.1093/hr/uhac029	CoGe	https://genomevolution.org/coge/SearchResults.pl?s=60468&p=genome
Pyrus_bretschneideri	Tracheophyta	Angiosperms	Eudicots	Rosales	Rosaceae	v1.0	Chromosome level high-density integrated genetic maps improve the Pyrus bretschneideri 'DangshanSuli' v1.0 genome	https://bmcgenomics.biomedcentral.com/articles/10.1186/s12864-018-5224-6	GDR	https://www.rosaceae.org/species/pyrus_bretschneideri/genome_v1.1
Rhododendron_delavayi	Tracheophyta	Angiosperms	Eudicots	Ericales	Ericaceae	v1.0	The draft genome assembly of Rhododendron delavayi Franch. var. delavayi	https://academic.oup.com/gigascience/article/6/10/gix076/4095065	GigaDB	http://gigadb.org/dataset/100331
Rhododendron_molle	Tracheophyta	Angiosperms	Eudicots	Ericales	Ericaceae	v2.0	Gapless genome assembly of azalea and multi-omics investigation into divergence between two species with distinct flower color	https://doi.org/10.1093/hr/uhac241	NGDC	https://ngdc.cncb.ac.cn/search/?dbId=gwh&q=PRJCA012078
Rhododendron_griersonianum	Tracheophyta	Angiosperms	Eudicots	Ericales	Ericaceae	RGv1.1	Chromosome-level genome assembly and population genetic analysis of a critically endangered rhododendron provide insights into its conservation	https://doi.org/10.1111/tpj.15399	NCBI	https://www.ncbi.nlm.nih.gov/genome/?term=txid479676[Organism:noexp]
Rhododendron_ripense	Tracheophyta	Angiosperms	Eudicots	Ericales	Ericaceae	v1.1	Whole-genome sequencing and analysis of two azaleas, Rhododendron ripense and Rhododendron kiyosumense	https://doi.org/10.1093/dnares/dsab010	Plantgarden	https://plantgarden.jp/en/download/t224351/t224351.G001/
Rhododendron_prattii	Tracheophyta	Angiosperms	Eudicots	Ericales	Ericaceae	v1.0	Pervasive hybridization during evolutionary radiation of Rhododendron subgenus Hymenanthes in mountains of southwest China	https://doi.org/10.1093/nsr/nwac276	NGDC	https://ngdc.cncb.ac.cn/search/?dbId=gwh&q=GWHBHLU00000000&page=1
Vaccinium_corymbosum	Tracheophyta	Angiosperms	Eudicots	Ericales	Ericaceae	v1.0	Haplotype-phased genome and evolution of phytonutrient pathways of tetraploid blueberry	https://doi.org/10.1093/gigascience/giz012	Coge	https://genomevolution.org/coge/SearchResults.pl?s=Vaccinium%20corymbosum&p=genome
Vaccinium_darrowii	Tracheophyta	Angiosperms	Eudicots	Ericales	Ericaceae	v2.4	High-quality reference genome and annotation aids understanding of berry development for evergreen blueberry (Vaccinium darrowii)	DOI: https://doi.org/10.1038/s41438-021-00641-9	GDV	https://www.vaccinium.org/bio_data/1254434
Vaccinium_caesariense	Tracheophyta	Angiosperms	Eudicots	Ericales	Ericaceae	v2.0	Autopolyploid inheritance and a heterozygous reciprocal translocation shape chromosome genetic behavior in tetraploid blueberry (Vaccinium corymbosum)	https://doi.org/10.1111/nph.18428	GDV	https://www.vaccinium.org/bio_data/2542642
Vaccinium_macrocarpon	Tracheophyta	Angiosperms	Eudicots	Ericales	Ericaceae	v1.0	Contrasting a reference cranberry genome to a crop wild relative provides insights into adaptation, domestication, and breeding.	https://www.ncbi.nlm.nih.gov/pmc/articles/PMC8901128/	GDV	https://www.vaccinium.org/bio_data/1254430
Vaccinium_microcarpum	Tracheophyta	Angiosperms	Eudicots	Ericales	Ericaceae	v1.0	Chromosome-Level Genome Assembly of the American Cranberry ( Vaccinium macrocarpon Ait.) and Its Wild Relative Vaccinium microcarpum	https://pubmed.ncbi.nlm.nih.gov/33643360/	GDV	https://www.vaccinium.org/bio_data/968095
Vaccinium_oxycoccos	Tracheophyta	Angiosperms	Eudicots	Ericales	Ericaceae	v1.0	Contrasting a reference cranberry genome to a crop wild relative provides insights into adaptation, domestication, and breeding.	https://www.ncbi.nlm.nih.gov/pmc/articles/PMC8901128/	GDV	https://www.vaccinium.org/bio_data/1254431
Vaccinium_myrtillus	Tracheophyta	Angiosperms	Eudicots	Ericales	Ericaceae	v1.0	A chromosome-scale assembly of the bilberry genome identifies a complex locus controlling berry anthocyanin composition	https://pubmed.ncbi.nlm.nih.gov/34260155/	GDV	https://www.vaccinium.org/bio_data/1085390
Coptis_chinensis	Tracheophyta	Angiosperms	Eudicots	Ranunculales	Ranunculaceae	v1.0	Analysis of the Coptis chinensis genome reveals the diversification of protoberberine-type alkaloids	https://doi.org/10.1038/s41467-021-23611-0	NCBI	https://www.ncbi.nlm.nih.gov/genome/?term=txid261450[orgn]
Kingdonia_uniflora	Tracheophyta	Angiosperms	Eudicots	Ranunculales	Circaeasteraceae	v1.0	Genome Sequencing of the Endangered Kingdonia uniflora (Circaeasteraceae, Ranunculales) Reveals Potential Mechanisms of Evolutionary Specialization	https://www.sciencedirect.com/science/article/pii/S2589004220303096?via%3Dihub	NCBI	https://www.ncbi.nlm.nih.gov/genome/?term=Kingdonia+uniflora
Corydalis_tomentella	Tracheophyta	Angiosperms	Eudicots	Ranunculales	Papaveraceae	v1.0	The genome of Corydalis reveals the evolution of benzylisoquinoline alkaloid biosynthesis in Ranunculales	https://doi.org/10.1111/tpj.15788	NGDC	https://ngdc.cncb.ac.cn/search/?dbId=gwh&q=GWHAORS00000000
Papaver_setigerum	Tracheophyta	Angiosperms	Eudicots	Ranunculales	Papaveraceae	v1.0	Three chromosome-scale Papaver genomes reveal punctuated patchwork evolution of the morphinan and noscapine biosynthesis pathway	https://doi.org/10.1038/s41467-021-26330-8	Github	https://github.com/xjtu-omics/Papaver-Genomics
Papaver_rhoeas	Tracheophyta	Angiosperms	Eudicots	Ranunculales	Papaveraceae	v1.0	Three chromosome-scale Papaver genomes reveal punctuated patchwork evolution of the morphinan and noscapine biosynthesis pathway	https://doi.org/10.1038/s41467-021-26330-8	Github	https://github.com/xjtu-omics/Papaver-Genomics
Papaver_somniferum	Tracheophyta	Angiosperms	Eudicots	Ranunculales	Papaveraceae	v1.0	Three chromosome-scale Papaver genomes reveal punctuated patchwork evolution of the morphinan and noscapine biosynthesis pathway	https://doi.org/10.1038/s41467-021-26330-8	Github	https://github.com/xjtu-omics/Papaver-Genomics
Telopea_speciosissima	Tracheophyta	Angiosperms	Eudicots	Proteales	Proteaceae	v1.0	Chromosome-level de novo genome assembly of Telopea speciosissima (New South Wales waratah) using long-reads, linked-reads and Hi-C	https://onlinelibrary.wiley.com/doi/10.1111/1755-0998.13574	NCBI	https://ftp.ncbi.nlm.nih.gov/genomes/all/GCF/018/873/765/GCF_018873765.1_Tspe_v1/
Macadamia_integrifolia	Tracheophyta	Angiosperms	Eudicots	Proteales	Proteaceae	v1.0	Signatures of selection in recently domesticated macadamia	https://doi.org/10.1038/s41467-021-27937-7	NGDC	https://ngdc.cncb.ac.cn/gwh/Assembly/23196/show
Tetracentron_sinense	Tracheophyta	Angiosperms	Eudicots	Trochodendrales	Tetracentraceae	v1.0	A chromosome-level genome assembly for the tertiary relict plant Tetracentron sinense oliv. (trochodendraceae)	https://onlinelibrary.wiley.com/doi/10.1111/1755-0998.13334	NCBI	https://www.ncbi.nlm.nih.gov/genome/?term=Tetracentron+sinense
Buxus_sinica	Tracheophyta	Angiosperms	Eudicots	Buxales	Buxaceae	v1.0	Buxus and Tetracentron genomes help resolve eudicot genome history	https://www.nature.com/articles/s41467-022-28312-w	Dryad	https://doi.org/10.5061/dryad.cjsxksn6d
Buxus_austroyunnanensis	Tracheophyta	Angiosperms	Eudicots	Buxales	Buxaceae	v1.0	A high-quality Buxus austro-yunnanensis (Buxales) genome provides new insights into karyotype evolution in early eudicots	https://bmcbiol.biomedcentral.com/articles/10.1186/s12915-022-01420-1	NGDC	https://ngdc.cncb.ac.cn/gwh/Assembly/24404/show
Akebia_trifoliata	Tracheophyta	Angiosperms	Eudicots	Ranunculales	Lardizabalaceae	v1.0	The chromosome-level genome of Akebia trifoliata as an important resource to study plant evolution and environmental adaptation in the Cretaceous	https://doi.org/10.1111/tpj.16011	NGDC	https://ngdc.cncb.ac.cn/search/?dbId=gwh&q=GWHBISH00000000&page=1
Stephania_japonica	Tracheophyta	Angiosperms	Eudicots	Ranunculales	Menispermaceae	v1.0	NA	NA	NA	NA
Syzygium_grande	Tracheophyta	Angiosperms	Eudicots	Myrtales	Myrtaceae	v1.0	Genomic insights into rapid speciation within the world’s largest tree genus Syzygium	https://www.nature.com/articles/s41467-022-32637-x	CoGe	https://genomevolution.org/coge/GenomeInfo.pl?gid=60239
Cissus_rotundifolia	Tracheophyta	Angiosperms	Eudicots	Vitales	Vitaceae	v1.0	A genome for Cissus illustrates features underlying its evolutionary success in dry savannas	https://academic.oup.com/hr/article/doi/10.1093/hr/uhac208/6696979	NGDC	https://ngdc.cncb.ac.cn/search/?dbId=gwh&q=PRJCA005006&page=1
Salix_chaenomeloides	Tracheophyta	Angiosperms	Eudicots	Malpighiales	Salicaceae	v1.0	Repeated turnovers keep sex chromosomes young in willows	https://genomebiology.biomedcentral.com/articles/10.1186/s13059-022-02769-w	NGDC	https://ngdc.cncb.ac.cn/gwh/Assembly/21464/show
Salix_arbutifolia	Tracheophyt	Angiosperms	Eudicots	Malpighiales	Salicaceae	v1.0	Repeated turnovers keep sex chromosomes young in willows	https://genomebiology.biomedcentral.com/articles/10.1186/s13059-022-02769-w	NGDC	https://ngdc.cncb.ac.cn/gwh/Assembly/21465/show
Quercus_gilva	Tracheophyta	Angiosperms	Eudicots	Fagales	Fagaceae	v1.0	A chromosome-scale genome assembly of Quercus gilva: Insights into the evolution of Quercus section Cyclobalanopsis (Fagaceae)	https://www.frontiersin.org/articles/10.3389/fpls.2022.1012277/full	figshare	https://figshare.com/articles/dataset/A_chromosome-scale_genome_assembly_of_Quercus_gilva_Insights_into_the_evolution_of_East_Asian_evergreen_oaks_Quercus_section_Cyclobalanopsis_Fagaceae_/20411082
Quercus_variabilis	Tracheophyta	Angiosperms	Eudicots	Fagales	Fagaceae	v1.0	A chromosome-level genome assembly of the Chinese cork oak (Quercus variabilis)	https://www.frontiersin.org/articles/10.3389/fpls.2022.1001583/full	CNGB	https://ftp.cngb.org/pub/CNSA/data5/CNP0003390/CNS0590970/CNA0051893/
Vigna_umbellata	Tracheophyta	Angiosperms	Eudicots	Fabales	Fabaceae	v1.0	De novo genome assembly of rice bean (Vigna umbellata) – A nominated nutritionally rich future crop reveals novel insights into flowering potential, habit, and palatability centric – traits for efficient domestication	https://www.frontiersin.org/articles/10.3389/fpls.2022.739654/full	NCBI	https://www.ncbi.nlm.nih.gov/genome/?term=Vigna+umbellata
Glebionis_coronaria	Tracheophyta	Angiosperms	Eudicots	Asterales	Asteraceae	v1.0	Chromosome-level genome of a leaf vegetable Glebionis coronaria provides insights into the biosynthesis of monoterpenoids contributing to its special aroma	https://academic.oup.com/dnaresearch/article/29/6/dsac036/6748868	figshare	https://figshare.com/articles/online_resource/Annotated_reference_genome_of_Glebionis_coronaria/20294385
Hirschfeldia_incana	Tracheophyta	Angiosperms	Eudicots	Brassicales	Brassicaceae	v1.0	The genome sequence of Hirschfeldia incana, a new Brassicaceae model to improve photosynthetic light-use efficiency	https://onlinelibrary.wiley.com/doi/10.1111/tpj.16005	Hirschfeldia incana Web Portal	https://www.bioinformatics.nl/hirschfeldia/data/
Angelica_sinensis	Tracheophyta	Angiosperms	Eudicots	Apiales	Apiaceae	v1.0	The chromosome-level genome of female ginseng (Angelica sinensis) provides insights into molecular mechanisms and evolution of coumarin biosynthesis	https://doi.org/10.1111/tpj.16007	CNSA	https://data.cyverse.org/dav-anon/iplant/home/licheng_caas/Angelica.sinensis_genome/
Physalis_grisea	Tracheophyta	Angiosperms	Eudicots	Solanales	Solanaceae	v1.3.2	Establishing Physalis as a Solanaceae model system enables genetic reevaluation of the inflated calyx syndrome	https://academic.oup.com/plcell/article/35/1/351/6764607#390626102	github	https://github.com/pan-sol/pan-sol-data/tree/main/Physalis/grisea
Physalis_pruinosa	Tracheophyta	Angiosperms	Eudicots	Solanales	Solanaceae	v2.0.4	Establishing Physalis as a Solanaceae model system enables genetic reevaluation of the inflated calyx syndrome	https://academic.oup.com/plcell/article/35/1/351/6764607#390626102	github	https://github.com/pan-sol/pan-sol-data/tree/main/Physalis/pruinosa
Populus_wilsonii	Tracheophyta	Angiosperms	Eudicots	Malpighiales	Salicaceae	v1.0	Chromosome-scale genome assembly provides insights into the molecular mechanisms of tissue development of Populus wilsonii	https://www.nature.com/articles/s42003-022-04106-0#data-availability	figshare	https://figshare.com/articles/dataset/Populus_wilsonii_genome_data/19143284
Vitis_riparia	Tracheophyta	Angiosperms	Eudicots	Vitales	Vitaceae	v1.0	HiFi chromosome-scale diploid assemblies of the grape rootstocks 110R, Kober 5BB, and 101–14 Mgt	https://www.nature.com/articles/s41597-022-01753-0	Zenodo	https://zenodo.org/record/6824323#.Y71ZtP5BztV
Vitis_rupestris	Tracheophyta	Angiosperms	Eudicots	Vitales	Vitaceae	v1.0	HiFi chromosome-scale diploid assemblies of the grape rootstocks 110R, Kober 5BB, and 101–14 Mgt	https://www.nature.com/articles/s41597-022-01753-0	Zenodo	https://zenodo.org/record/6824323#.Y71ZtP5BztV
Vitis_berlandieri	Tracheophyta	Angiosperms	Eudicots	Vitales	Vitaceae	v1.0	HiFi chromosome-scale diploid assemblies of the grape rootstocks 110R, Kober 5BB, and 101–14 Mgt	https://www.nature.com/articles/s41597-022-01753-0	Zenodo	https://zenodo.org/record/6824323#.Y71ZtP5BztV
Rubus_argutus	Tracheophyta	Angiosperms	Eudicots	Rosales	Rosaceae	v1.0	A chromosome-length genome assembly and annotation of blackberry (Rubus argutus, cv. “Hillquist”)	https://academic.oup.com/g3journal/advance-article/doi/10.1093/g3journal/jkac289/6798616#383629033	GDR	https://www.rosaceae.org/Analysis/13328362
Vitis x labrascana	Tracheophyta	Angiosperms	Eudicots	Vitales	Vitaceae	v1.0	De novo whole-genome assembly in an interspecific hybrid table grape, ‘Shine Muscat’	https://academic.oup.com/dnaresearch/article/29/6/dsac040/6808674#385374631	Plant GARDEN	https://plantgarden.jp/ja/download/t2599122
Epimedium_pubescens	Tracheophyta	Angiosperms	Eudicots	Ranunculales	Berberidaceae	v1.0	The discovery of a key prenyltransferase gene assisted by a chromosome-level Epimedium pubescens genome	https://www.frontiersin.org/articles/10.3389/fpls.2022.1034943/full	NGDC	https://ngdc.cncb.ac.cn/gwh/Assembly/21845/show
Rhamphospermum_arvense	Tracheophyta	Angiosperms	Eudicots	Brassicales	Brassicaceae	v1.0	Sinapis genomes provide insights into whole-genome triplication and divergence patterns within tribe Brassiceae	https://onlinelibrary.wiley.com/doi/full/10.1111/tpj.16043	Figshare	https://figshare.com/articles/dataset/Sinapis_genomes_provide_insights_into_whole-genome_triplication_WGT_and_divergence_patterns_within_tribe_Brassiceae/21442935/1
Sinapis_alba	Tracheophyta	Angiosperms	Eudicots	Brassicales	Brassicaceae	v1.0	Sinapis genomes provide insights into whole-genome triplication and divergence patterns within tribe Brassiceae	https://onlinelibrary.wiley.com/doi/full/10.1111/tpj.16043	Figshare	https://figshare.com/articles/dataset/Sinapis_genomes_provide_insights_into_whole-genome_triplication_WGT_and_divergence_patterns_within_tribe_Brassiceae/21442935/1
Amaranthus_tricolor	Tracheophyta	Angiosperms	Eudicots	Amaranthaceae	Amaranthoideae	v1.0	Chromosome-scale Amaranthus tricolor genome provides insights into the evolution of the genus Amaranthus and the mechanism of betalain biosynthesis	https://academic.oup.com/dnaresearch/advance-article/doi/10.1093/dnares/dsac050/6880148	NGDC	https://ngdc.cncb.ac.cn/search/?dbId=gwh&q=PRJCA009026&page=1
Raphanobrassica(Raphanus sativus x Brassica olerace,RRCC)	Tracheophyta	Angiosperms	Eudicots	Brassicales	Brassicaceae	v1.0	Characterization and acceleration of genome shuffling and ploidy reduction in synthetic allopolyploids by genome sequencing and editing	https://www.researchgate.net/publication/366698096_Characterization_and_acceleration_of_genome_shuffling_and_ploidy_reduction_in_synthetic_allopolyploids_by_genome_sequencing_and_editing	NGDC	https://ngdc.cncb.ac.cn/search/?dbId=gwh&q=%20GWHBJWS00000000&page=1
Paeonia_ostii	Tracheophyta	Angiosperms	Eudicots	Saxifragales	Paeoniaceae	v1.0	Genomic basis of the giga-chromosomes and giga-genome of tree peony Paeonia ostii	https://www.nature.com/articles/s41467-022-35063-1	CNGB	https://ftp.cngb.org/pub/CNSA/data5/CNP0003098/CNS0560369/CNA0050666/
Zanthoxylum_armatum	Tracheophyta	Angiosperms	Eudicots	Sapindales	Rutaceae	v1.0	Chromosome-level assembly of triploid genome of Sichuan pepper (Zanthoxylum armatum)	https://www.sciencedirect.com/science/article/pii/S2468014122001522	Figshare	https://figshare.com/articles/dataset/genome_gff_cds_gene_and_protein_file/20052101
Salvia_rosmarinus	Tracheophyta	Angiosperms	Eudicots	Lamiales	Lamiaceae	v1.0	The chromosome-scale assembly of the Salvia rosmarinus genome provides insight into carnosic acid biosynthesis	https://onlinelibrary.wiley.com/doi/10.1111/tpj.16087	Figshare	https://figshare.com/articles/dataset/The_chromosome-scale_assembly_of_the_Salvia_rosmarinus_genome_reveals_key_genes_in_carnosic_acid_biosynthesis/21443223/1
Arachis_hypogaea	Tracheophyta	Angiosperms	Eudicots	Fabales	Fabaceae	Tifrunner v2.0	The genome sequence of segmental allotetraploid peanut Arachis hypogaea	https://www.nature.com/articles/s41588-019-0405-z	peanutbase	https://peanutbase.org/data/v2/Arachis/hypogaea/annotations/Tifrunner.gnm2.ann1.4K0L/
Arabis_nemorensis	Tracheophyta	Angiosperms	Eudicots	Brassicales	Brassicaceae	v1.0	Strengths and potential pitfalls of hay transfer for ecological restoration revealed by RAD-seq analysis in floodplain Arabis species	https://pubmed.ncbi.nlm.nih.gov/31338892/	NCBI	https://www.ncbi.nlm.nih.gov/genome/88777?genome_assembly_id=888853
Camelina_sativa	Tracheophyta	Angiosperms	Eudicots	Brassicales	Brassicaceae	v1.0	The emerging biofuel crop Camelina sativa retains a highly undifferentiated hexaploid genome structure	https://www.nature.com/articles/ncomms4706	Ensembl	http://plants.ensembl.org/Camelina_sativa/Info/Index
Brassica_rapa	Tracheophyta	Angiosperms	Eudicots	Brassicales	Brassicaceae	Chiifu_V4.0	A near-complete genome assembly of Brassica rapa provides new insights into the evolution of centromeres	https://onlinelibrary.wiley.com/doi/abs/10.1111/pbi.14015	BRAD	http://brassicadb.cn/#/Download/
Solanum_tuberosum	Tracheophyta	Angiosperms	Eudicots	Solanales	Solanaceae	C88v1.0	Genome architecture and tetrasomic inheritance of autotetraploid potato	https://www.sciencedirect.com/science/article/pii/S1674205222001915	SpudDB	http://spuddb.uga.edu/c88_potato_download.shtml
Solanum_melongena	Tracheophyta	Angiosperms	Eudicots	Solanales	Solanaceae	v4.0	Improved genome assembly and pan-genome provide key insights into eggplant domestication and breeding	https://onlinelibrary.wiley.com/doi/full/10.1111/tpj.15313	SGN	https://solgenomics.net/ftp/genomes/Solanum_melongena_V4_Pangenome/Annotation_V4/
Datura_stramonium	Tracheophyta	Angiosperms	Eudicots	Solanales	Solanaceae	UCR_Dstr_1.4	Datura genome reveals duplications of psychoactive alkaloid biosynthetic genes and high mutation rate following tissue culture	https://linkspringer.53yu.com/article/10.1186/s12864-021-07489-2	NCBI	https://www.ncbi.nlm.nih.gov/genome/?term=Datura+stramonium
Nicotiana_sylvestris	Tracheophyta	Angiosperms	Eudicots	Solanales	Solanaceae	v1.0	Reference genomes and transcriptomes of Nicotiana sylvestris and Nicotiana tomentosiformis	https://genomebiology.biomedcentral.com/articles/10.1186/gb-2013-14-6-r60	NCBI	https://www.ncbi.nlm.nih.gov/genome/?term=Nicotiana_sylvestris
Solanum_commersonii	Tracheophyta	Angiosperms	Eudicots	Solanales	Solanaceae	v1.0	The Solanum commersonii Genome Sequence Provides Insights into Adaptation to Stress Conditions and Genome Evolution of Wild Potato Relatives	https://academic.oup.com/plcell/article/27/4/954/6101468?login=false	NCBI	https://www.ncbi.nlm.nih.gov/genome/?term=Solanum_commersonii
Prunus_kansuensis	Tracheophyta	Angiosperms	Eudicots	Rosales	Rosaceae	v2.0	Chromosome-level genome assemblies of four wild peach species provide insights into genome evolution and genetic basis of stress resistance	https://bmcbiol.biomedcentral.com/articles/10.1186/s12915-022-01342-y	GDR	https://www.rosaceae.org/Analysis/12080706
Prunus_mira	Tracheophyta	Angiosperms	Eudicots	Rosales	Rosaceae	v2.0	Chromosome-level genome assemblies of four wild peach species provide insights into genome evolution and genetic basis of stress resistance	https://bmcbiol.biomedcentral.com/articles/10.1186/s12915-022-01342-y	GDR	https://www.rosaceae.org/Analysis/12080707
Lemna_minor	Tracheophyta	Angiosperms	Monocots	Alismatales	Araceae	v1.0	The first draft genome of the aquatic model plant Lemna minor opens the route for future stress physiology research and biotechnological applications	https://biotechnologyforbiofuels.biomedcentral.com/articles/10.1186/s13068-015-0381-1	CoGe	https://genomevolution.org/coge/SearchResults.pl?s=27408&p=genome
Spirodela_polyrrhiza	Tracheophyta	Angiosperms	Monocots	Alismatales	Araceae	v2.0	Plant evolution and environmental adaptation unveiled by long-read whole-genome sequencing of Spirodela	https://www.pnas.org/content/116/38/18893	Phytozome	https://genome.jgi.doe.gov/portal/pages/dynamicOrganismDownload.jsf?organism=Phytozome
Spirodela_intermedia	Tracheophyta	Angiosperms	Monocots	Alismatales	Araceae	v2.0	Chromosome-scale genome assembly for the duckweed Spirodela intermedia, integrating cytogenetic maps, PacBio and Oxford Nanopore libraries	https://www.nature.com/articles/s41598-020-75728-9	NCBI	https://www.ncbi.nlm.nih.gov/genome/?term=Spirodela+intermedia
Lemna_minuta	Tracheophyta	Angiosperms	Monocots	Alismatales	Araceae	v1.0	The genome and preliminary single-nuclei transcriptome of Lemna minuta reveals mechanisms of invasiveness	https://doi.org/10.1093/plphys/kiab564	CoGe	https://genomevolution.org/coge/SearchResults.pl?s=61245&p=genome
Zostera_marina	Tracheophyta	Angiosperms	Monocots	Alismatales	Zosteraceae	v2.2	The genome of the seagrass Zostera marina reveals angiosperm adaptation to the sea	https://www.nature.com/articles/nature16548	Phytozome	https://genome.jgi.doe.gov/portal/pages/dynamicOrganismDownload.jsf?organism=Phytozome
Avena_eriantha	Tracheophyta	Angiosperms	Monocots	Poales	Poaceae	v1.0	Genomic insights from the first chromosome-scale assemblies of oat (Avena spp.) diploid species	https://bmcbiol.biomedcentral.com/articles/10.1186/s12915-019-0712-y	CoGe	https://genomevolution.org/coge/GenomeInfo.pl?gid=53381
Avena_atlantica	Tracheophyta	Angiosperms	Monocots	Poales	Poaceae	v1.0	Genomic insights from the first chromosome-scale assemblies of oat (Avena spp.) diploid species	https://bmcbiol.biomedcentral.com/articles/10.1186/s12915-019-0712-y	CoGe	https://genomevolution.org/coge/GenomeInfo.pl?gid=53337
Bonia_amplexicaulis	Tracheophyta	Angiosperms	Monocots	Poales	Poaceae	v1.0	Genome Sequences Provide Insights into the Reticulate Origin and Unique Traits of Woody Bamboos	https://www.sciencedirect.com/science/article/pii/S1674205219301741?via%3Dihub	Bamboo genome database	http://www.genobank.org/bamboo#2
Brachypodium_distachyon	Tracheophyta	Angiosperms	Monocots	Poales	Poaceae	v3.1	Genome sequencing and analysis of the model grass Brachypodium distachyon	https://www.nature.com/articles/nature08747	Phytozome	https://genome.jgi.doe.gov/portal/pages/dynamicOrganismDownload.jsf?organism=Phytozome
Brachypodium_hybridum	Tracheophyta	Angiosperms	Monocots	Poales	Poaceae	v1.1	Gradual polyploid genome evolution revealed by pan-genomic analysis of Brachypodium hybridum and its diploid progenitors	https://www.nature.com/articles/s41467-020-17302-5	Phytozome	https://phytozome-next.jgi.doe.gov/info/Bhybridum_v1_1
Brachypodium_stace	Tracheophyta	Angiosperms	Monocots	Poales	Poaceae	v1.1	Gradual polyploid genome evolution revealed by pan-genomic analysis of Brachypodium hybridum and its diploid progenitors	https://www.nature.com/articles/s41467-020-17302-5	Phytozome	https://phytozome-next.jgi.doe.gov/info/Bstacei_v1_1
Cenchrus_purpureus	Tracheophyta	Angiosperms	Monocots	Poales	Poaceae	v1.0	The elephant grass (Cenchrus purpureus) genome provides insights into anthocyanidin accumulation and fast growth	https://onlinelibrary.wiley.com/doi/epdf/10.1111/1755-0998.13271	NGDC	https://ngdc.cncb.ac.cn/search/?dbId=gwh&q=GWHAORA00000000
Cleistogenes_songorica	Tracheophyta	Angiosperms	Monocots	Poales	Poaceae	v1.0	The genome of Cleistogenes songorica provides a blueprint for functional dissection of dimorphic flower differentiation and drought adaptability	https://onlinelibrary.wiley.com/doi/epdf/10.1111/pbi.13483	NGDC	https://ngdc.cncb.ac.cn/search/?dbId=gwh&q=PRJCA002752&page=1
Coix_lacrymajobi	Tracheophyta	Angiosperms	Monocots	Poales	Poaceae	v1.0	Genome Assembly and Annotation of Soft-Shelled Adlay (Coix lacryma-jobi Variety ma-yuen), a Cereal and Medicinal Crop in the Poaceae Family	https://www.frontiersin.org/articles/10.3389/fpls.2020.00630/full	Coix lacryma-jobi Genome DB	http://phyzen.iptime.org/adlay/download.php
Dichanthelium_oligosanthes	Tracheophyta	Angiosperms	Monocots	Poales	Poaceae	v2.0	The draft genome of the C3 panicoid grass species Dichanthelium oligosanthes	https://genomebiology.biomedcentral.com/articles/10.1186/s13059-016-1080-3	NCBI	https://www.ncbi.nlm.nih.gov/genome/?term=Dichanthelium+oligosanthes
Eragrostis_curvula	Tracheophyta	Angiosperms	Monocots	Poales	Poaceae	v1.0	A high-quality genome of Eragrostis curvula grass provides insights into Poaceae evolution and supports new strategies to enhance forage quality	https://www.nature.com/articles/s41598-019-46610-0	NCBI	https://www.ncbi.nlm.nih.gov/genome/83361
Guadua_angustifolia	Tracheophyta	Angiosperms	Monocots	Poales	Poaceae	v1.0	Genome Sequences Provide Insights into the Reticulate Origin and Unique Traits of Woody Bamboos	https://www.sciencedirect.com/science/article/pii/S1674205219301741?via%3Dihub	Bamboo genome database	http://www.genobank.org/bamboo#2
Miscanthus_sinensis	Tracheophyta	Angiosperms	Monocots	Poales	Poaceae	v7.1	Genome biology of the paleotetraploid perennial biomass crop Miscanthus	https://www.nature.com/articles/s41467-020-18923-6	Phytozome	https://phytozome-next.jgi.doe.gov/info/Msinensis_v7_1
Oryza_brachyantha	Tracheophyta	Angiosperms	Monocots	Poales	Poaceae	v1.4	Genomes of 13 domesticated and wild rice relatives highlight genetic conservation, turnover and innovation across the genus Oryza	https://www.nature.com/articles/s41588-018-0040-0	CyVerse Data Commons	https://de.cyverse.org/data/ds/iplant/home/shared/commons_repo/curated/IOMAP_Genomes_Data_2017/MAKER_genome_annotations
Oryza_rufipogon	Tracheophyta	Angiosperms	Monocots	Poales	Poaceae	v1.0	Genomes of 13 domesticated and wild rice relatives highlight genetic conservation, turnover and innovation across the genus Oryza	https://www.nature.com/articles/s41588-018-0040-0	CyVerse Data Commons	https://de.cyverse.org/data/ds/iplant/home/shared/commons_repo/curated/IOMAP_Genomes_Data_2017/MAKER_genome_annotations
Oryza_sativa	Tracheophyta	Angiosperms	Monocots	Poales	Poaceae	v7.0	Chromosomal-level genome assembly of the semi-dwarf rice Taichung Native 1, an initiator of Green Revolution	https://www.sciencedirect.com/science/article/pii/S0888754321002226?via%3Dihub	Phytozome	https://genome.jgi.doe.gov/portal/pages/dynamicOrganismDownload.jsf?organism=Phytozome
Panicum_hallii	Tracheophyta	Angiosperms	Monocots	Poales	Poaceae	v3.1	The genomic landscape of molecular responses to natural drought stress in Panicum hallii	https://www.nature.com/articles/s41467-018-07669-x	Phytozome	https://data.jgi.doe.gov/refine-download/phytozome?organism=Phallii&expanded=590
Panicum_virgatum	Tracheophyta	Angiosperms	Monocots	Poales	Poaceae	v5.1	Genomic mechanisms of climate adaptation in polyploid bioenergy switchgrass	https://genomevolution.org/coge/GenomeInfo.pl?gid=52484	Phytozome	https://genome.jgi.doe.gov/portal/pages/dynamicOrganismDownload.jsf?organism=Phytozome
Phyllostachys_edulis	Tracheophyta	Angiosperms	Monocots	Poales	Poaceae	v1.0	Chromosome-level reference genome and alternative splicing atlas of moso bamboo (Phyllostachys edulis)	https://academic.oup.com/gigascience/article/7/10/giy115/5092772	GigaDB	http://gigadb.org/dataset/view/id/100498
Saccharum_spontaneum	Tracheophyta	Angiosperms	Monocots	Poales	Poaceae	v1.0	Allele-defined genome of the autopolyploid sugarcane Saccharum spontaneum L.	https://www.nature.com/articles/s41588-018-0237-2	The Ming Laboratory	https://www.life.illinois.edu/ming/downloads/Spontaneum_genome/
Saccharum_hybrid	Tracheophyta	Angiosperms	Monocots	Poales	Poaceae	R570	A mosaic monoploid reference sequence for the highly complex genome of sugarcane	https://www.nature.com/articles/s41467-018-05051-5	sugarcane genome hub	https://sugarcane-genome.cirad.fr/organism/R570-Sugarcane/cultivar
Secale_cereale	Tracheophyta	Angiosperms	Monocots	Poales	Poaceae	Lo7	Chromosome-scale genome assembly provides insights into rye biology, evolution and agronomic potential	https://www.nature.com/articles/s41588-021-00807-0	e!DAL	https://doi.ipk-gatersleben.de/DOI/8afb3971-b5e1-4748-8f0e-1b929ba73248/98b53069-746d-4b03-8f30-5757735bf9b9/2
Setaria_italica	Tracheophyta	Angiosperms	Monocots	Poales	Poaceae	v2.2	Genome sequence of foxtail millet (Setaria italica) provides insights into grass evolution and biofuel potential	https://doi.ipk-gatersleben.de/DOI/8afb3971-b5e1-4748-8f0e-1b929ba73248/98b53069-746d-4b03-8f30-5757735bf9b9/2	Phytozome	https://genome.jgi.doe.gov/portal/pages/dynamicOrganismDownload.jsf?organism=Phytozome
Setaria_viridis	Tracheophyta	Angiosperms	Monocots	Poales	Poaceae	v2.1	Reference Genome for the Highly Transformable Setaria viridis ME034V	https://academic.oup.com/g3journal/article/10/10/3467/6053547	Phytozome	https://genome.jgi.doe.gov/portal/pages/dynamicOrganismDownload.jsf?organism=Phytozome
Sorghum_bicolor	Tracheophyta	Angiosperms	Monocots	Poales	Poaceae	v3.1	A chromosome-scale assembly of the sorghum genome using nanopore sequencing and optical mapping	https://www.nature.com/articles/s41467-018-07271-1	Phytozome	https://genome.jgi.doe.gov/portal/pages/dynamicOrganismDownload.jsf?organism=Phytozome
Triticum_aestivum	Tracheophyta	Angiosperms	Monocots	Poales	Poaceae	v1.0	Multiple wheat genomes reveal global variation in modern breeding	https://www.nature.com/articles/s41586-020-2961-x	EnsemblPlants	https://plants.ensembl.org/Triticum_aestivum/Info/Index
Triticum_turgidum	Tracheophyta	Angiosperms	Monocots	Poales	Poaceae	v1.0	Durum wheat genome highlights past domestication signatures and future improvement targets	https://www.nature.com/articles/s41588-019-0381-3	NCBI	https://www.ncbi.nlm.nih.gov/genome/?term=Triticum+turgidum
Triticum_urartu	Tracheophyta	Angiosperms	Monocots	Poales	Poaceae	v1.0	Genome sequence of the progenitor of wheat A subgenome Triticum urartu	https://www.nature.com/articles/s41586-018-0108-0	MBKBASE	http://www.MBKBASE.org/Tu/
Zea_mays	Tracheophyta	Angiosperms	Monocots	Poales	Poaceae	v4.0	Genome assembly and population genomic analysis provide insights into the evolution of modern sweet corn	https://www.nature.com/articles/s41467-021-21380-4	Phytozome	https://genome.jgi.doe.gov/portal/pages/dynamicOrganismDownload.jsf?organism=Phytozome
Zoysia_japonica	Tracheophyta	Angiosperms	Monocots	Poales	Poaceae	v1.1	Sequencing and comparative analyses of the genomes of zoysiagrasses	https://academic.oup.com/dnaresearch/article/23/2/171/1745492	Zoysia Genome Database	http://zoysia.kazusa.or.jp/
Zoysia_matrella	Tracheophyta	Angiosperms	Monocots	Poales	Poaceae	v1.0	Sequencing and comparative analyses of the genomes of zoysiagrasses	https://academic.oup.com/dnaresearch/article/23/2/171/1745493	Zoysia Genome Database	http://zoysia.kazusa.or.jp/
Zoysia_pacifica	Tracheophyta	Angiosperms	Monocots	Poales	Poaceae	v1.0	Sequencing and comparative analyses of the genomes of zoysiagrasses	https://academic.oup.com/dnaresearch/article/23/2/171/1745494	Zoysia Genome Database	http://zoysia.kazusa.or.jp/
Kobresia_littledalei	Tracheophyta	Angiosperms	Monocots	Poales	Cyperaceae	v1.0	Genome sequence of Kobresia littledalei, the first chromosome-level genome in the family Cyperaceae	https://www.nature.com/articles/s41597-020-0518-3	NCBI	https://www.ncbi.nlm.nih.gov/genome/?term=Kobresia+littledalei
Ananas_comosus	Tracheophyta	Angiosperms	Monocots	Poales	Bromeliaceae	v3.0	The draft genome of MD-2 pineapple using hybrid error correction of long reads	https://academic.oup.com/dnaresearch/article/23/5/427/2236148	Phytozome	https://genome.jgi.doe.gov/portal/pages/dynamicOrganismDownload.jsf?organism=Phytozome
Areca_catechu	Tracheophyta	Angiosperms	Monocots	Arecales	Arecaceae	v1.0	Chromosome-scale genome assembly of areca palm (Areca catechu)	https://onlinelibrary.wiley.com/doi/10.1111/1755-0998.13446	CNSA	https://ftp.cngb.org/pub/CNSA/data3/CNP0000517/CNS0101530/CNA0003279/
Calamus_simplicifolius	Tracheophyta	Angiosperms	Monocots	Arecales	Arecaceae	v1.0	The chromosome-level genome assemblies of two rattans (Calamus simplicifolius and Daemonorops jenkinsiana)	https://academic.oup.com/gigascience/article/7/9/giy097/5067873	GigaDB	http://gigadb.org/dataset/101052
Daemonorops_jenkinsiana	Tracheophyta	Angiosperms	Monocots	Arecales	Palmaceae	v1.0	The chromosome-level genome assemblies of two rattans (Calamus simplicifolius and Daemonorops jenkinsiana)	https://academic.oup.com/gigascience/article/7/9/giy097/5067873	GigaDB	http://gigadb.org/dataset/101053
Ensete_ventricosum	Tracheophyta	Angiosperms	Monocots	Zingiberales	Musaceae	v1.0	A Draft Genome Sequence for Ensete ventricosum, the Drought-Tolerant “Tree Against Hunger”	https://www.mdpi.com/2073-4395/4/1/13	NCBI	https://www.ncbi.nlm.nih.gov/genome/?term=Ensete+ventricosum
Musa_schizocarpa	Tracheophyta	Angiosperms	Monocots	Zingiberales	Musaceae	v1.0	Chromosome-scale assemblies of plant genomes using nanopore long reads and optical maps	https://www.nature.com/articles/s41477-018-0289-4	genoscope	https://www.genoscope.cns.fr/externe/plants/chromosomes.html
Apostasia_shenzhenica	Tracheophyta	Angiosperms	Monocots	Asparagales	Orchidaceae	v1.0	The Apostasia genome and the evolution of orchids	https://www.nature.com/articles/nature23897	NCBI	https://www.ncbi.nlm.nih.gov/genome/?term=Apostasia+shenzhenica
Phalaenopsis_aphrodite	Tracheophyta	Angiosperms	Monocots	Asparagales	Orchidaceae	v1.0	Chromosome-level assembly, genetic and physical mapping of Phalaenopsis aphrodite genome provides new insights into species adaptation and resources for orchid breeding	https://onlinelibrary.wiley.com/doi/10.1111/pbi.12936	Phalaenopsis aphrodite Genome Resources	http://orchidstra2.abrc.sinica.edu.tw/orchidstra2/padownload.php
Asparagus_officinalis	Tracheophyta	Angiosperms	Monocots	Asparagales	Asparagaceae	v1.1	The asparagus genome sheds light on the origin and evolution of a young Y chromosome	https://www.nature.com/articles/s41467-017-01064-8	Phytozome	https://genome.jgi.doe.gov/portal/pages/dynamicOrganismDownload.jsf?organism=Phytozome
Asparagus_setaceus	Tracheophyta	Angiosperms	Monocots	Asparagales	Asparagaceae	v4.0	Chromosome-level genome assembly, annotation and evolutionary analysis of the ornamental plant Asparagus setaceus	https://www.nature.com/articles/s41438-020-0271-y	Dryad	https://dataDryad.org/stash/dataset/doi:10.5061/Dryad.1c59zw3rm
Allium_cepa	Tracheophyta	Angiosperms	Monocots	Asparagales	Amaryllidaceae	v1.2	Insights from the first genome assembly of Onion (Allium cepa)	https://academic.oup.com/g3journal/article/11/9/jkab243/6320787	Onion Genome Sequencing	https://www.oniongenome.wur.nl/
Allium_sativum	Tracheophyta	Angiosperms	Monocots	Asparagales	Amaryllidaceae	v1.0	A Chromosome-Level Genome Assembly of Garlic (Allium sativum) Provides Insights into Genome Evolution and Allicin Biosynthesis	https://www.sciencedirect.com/science/article/pii/S167420522030232X?via%3Dihub	Figshare	https://Figshare.com/articles/dataset/garlic_genome_and_transcriptome_resources/12570947/1
Dioscorea_dumetorum	Tracheophyta	Angiosperms	Monocots	Dioscoreales	Dioscoreaceae	v1.0	High Contiguity de novo Genome Sequence Assembly of Trifoliate Yam (Dioscorea dumetorum) Using Long Read Sequencing	https://www.mdpi.com/2073-4425/11/3/274	Universität Bielefeld	https://pub.uni-bielefeld.de/record/2941469#fileDetails
Leersia_perrieri	Tracheophyta	Angiosperms	Monocots	Poales	Poaceae	v1.0	Genomes of 13 domesticated and wild rice relatives highlight genetic conservation, turnover and innovation across the genus Oryza	https://www.nature.com/articles/s41588-018-0040-0	CyVerse Data Commons	https://de.cyverse.org/data/ds/iplant/home/shared/commons_repo/curated/IOMAP_Genomes_Data_2017/MAKER_genome_annotations
Olyra_latifolia	Tracheophyta	Angiosperms	Monocots	Poales	Poaceae	v1.0	Genome Sequences Provide Insights into the Reticulate Origin and Unique Traits of Woody Bamboos	https://www.sciencedirect.com/science/article/pii/S1674205219301741?via%3Dihub	Bamboo genome database	http://www.genobank.org/bamboo
Oryza_barthii	Tracheophyta	Angiosperms	Monocots	Poales	Poaceae	v1.0	Genomes of 13 domesticated and wild rice relatives highlight genetic conservation, turnover and innovation across the genus Oryza	https://www.nature.com/articles/s41588-018-0040-0	CyVerse Data Commons	https://de.cyverse.org/data/ds/iplant/home/shared/commons_repo/curated/IOMAP_Genomes_Data_2017/MAKER_genome_annotations
Oryza_glaberrima	Tracheophyta	Angiosperms	Monocots	Poales	Poaceae	v1.0	Genomes of 13 domesticated and wild rice relatives highlight genetic conservation, turnover and innovation across the genus Oryza	https://www.nature.com/articles/s41588-018-0040-0	CyVerse Data Commons	https://de.cyverse.org/data/ds/iplant/home/shared/commons_repo/curated/IOMAP_Genomes_Data_2017/MAKER_genome_annotations
Oryza_glumaepatula	Tracheophyta	Angiosperms	Monocots	Poales	Poaceae	v1.5	Genomes of 13 domesticated and wild rice relatives highlight genetic conservation, turnover and innovation across the genus Oryza	https://www.nature.com/articles/s41588-018-0040-1	CyVerse Data Commons	https://de.cyverse.org/data/ds/iplant/home/shared/commons_repo/curated/IOMAP_Genomes_Data_2018/MAKER_genome_annotations
Oryza_meridionalis	Tracheophyta	Angiosperms	Monocots	Poales	Poaceae	v1.3	Genomes of 13 domesticated and wild rice relatives highlight genetic conservation, turnover and innovation across the genus Oryza	https://www.nature.com/articles/s41588-018-0040-1	CyVerse Data Commons	https://de.cyverse.org/data/ds/iplant/home/shared/commons_repo/curated/IOMAP_Genomes_Data_2018/MAKER_genome_annotations
Oryza_nivara	Tracheophyta	Angiosperms	Monocots	Poales	Poaceae	v1.0	Genomes of 13 domesticated and wild rice relatives highlight genetic conservation, turnover and innovation across the genus Oryza	https://www.nature.com/articles/s41588-018-0040-0	CyVerse Data Commons	https://de.cyverse.org/data/ds/iplant/home/shared/commons_repo/curated/IOMAP_Genomes_Data_2017/MAKER_genome_annotations
Oryza_punctata	Tracheophyta	Angiosperms	Monocots	Poales	Poaceae	v1.0	Genomes of 13 domesticated and wild rice relatives highlight genetic conservation, turnover and innovation across the genus Oryza	https://www.nature.com/articles/s41588-018-0040-0	CyVerse Data Commons	https://de.cyverse.org/data/ds/iplant/home/shared/commons_repo/curated/IOMAP_Genomes_Data_2017/MAKER_genome_annotations
Achnatherum_splendens	Tracheophyta	Angiosperms	Monocots	Poales	Poaceae	v1.0	The genome sequence provides insights into salt tolerance of Achnatherum splendens (Gramineae), a constructive species of alkaline grassland	https://onlinelibrary.wiley.com/doi/10.1111/pbi.13699	NGDC	https://ngdc.cncb.ac.cn/search/?dbId=gwh&q=PRJCA006214&page=1
Amorphophallus_konjac	Tracheophyta	Angiosperms	Monocots	Alismatales	Araceae	v1.0	A chromosome-level genome assembly of Amorphophallus konjac provides insights into konjac glucomannan biosynthesis	https://doi.org/10.1016/j.csbj.2022.02.009	Figshare	https://figshare.com/articles/online_resource/A_chromosome-level_genome_assembly_of_Amorphophallus_konjac_provides_insights_into_glucomannan_biosynthesis/15169578
Cymbidium_ensifolium	Tracheophyta	Angiosperms	Monocots	Asparagales	Orchidaceae	v1.0	The Cymbidium genome reveals the evolution of unique morphological traits	https://doi.org/10.1038/s41438-021-00709-6	CNGB	https://ngdc.cncb.ac.cn/search/?dbId=gwh&q=GWHBCII00000000
Dendrobium_chrysotoxum	Tracheophyta	Angiosperms	Monocots	Asparagales	Orchidaceae	v1.0	Chromosome-scale assembly of the Dendrobium chrysotoxum genome enhances the understanding of orchid evolution	https://doi.org/10.1038/s41438-021-00621-z	NCBI	https://www.ncbi.nlm.nih.gov/genome/41833
Dendrobium_nobile	Tracheophyta	Angiosperms	Monocots	Asparagales	Orchidaceae	v1.0	Chromosome-Level Genome Assembly for Acer pseudosieboldianum and Highlights to Mechanisms for Leaf Color and Shape Change	https://www.frontiersin.org/articles/10.3389/fpls.2022.850054/full	NCBI	https://www.ncbi.nlm.nih.gov/genome/17836
Dendrocalamus_latiflorus	Tracheophyta	Angiosperms	Monocots	Poales	Poaceae	v1.0	Allele-aware chromosome-scale assembly of the allopolyploid genome of hexaploid Ma bamboo (Dendrocalamus latiflorus Munro)	https://onlinelibrary.wiley.com/doi/10.1111/jipb.13217	SelfDB	http://forestry.fafu.edu.cn/pub/Dla/
Echinochloa_colona	Tracheophyta	Angiosperms	Monocots	Poales	Poaceae	v1.0	Genomic insights into the evolution of Echinochloa species as weed and orphan crop	https://www.nature.com/articles/s41467-022-28359-9	NGDC	https://ngdc.cncb.ac.cn/search/?dbId=gwh&q=PRJCA003883&page=1
Echinochloa_crusgalli	Tracheophyta	Angiosperms	Monocots	Poales	Poaceae	v1.0	Genomic insights into the evolution of Echinochloa species as weed and orphan crop	https://www.nature.com/articles/s41467-022-28359-9	NGDC	https://ngdc.cncb.ac.cn/search/?dbId=gwh&q=PRJCA003883&page=1
Echinochloa_oryzicola	Tracheophyta	Angiosperms	Monocots	Poales	Poaceae	v1.0	Genomic insights into the evolution of Echinochloa species as weed and orphan crop	https://www.nature.com/articles/s41467-022-28359-9	NGDC	https://ngdc.cncb.ac.cn/search/?dbId=gwh&q=PRJCA003883&page=1
Eremochloa_ophiuroides	Tracheophyta	Angiosperms	Monocots	Poales	Poaceae	v1.0	A high-quality chromosome-scale assembly of the centipedegrass [Eremochloa ophiuroides (Munro) Hack.] genome provides insights into chromosomal structural evolution and prostrate growth habit	https://doi.org/10.1038/s41438-021-00636-6	Figshare	https://figshare.com/s/8256acffdb73bb050045
Phragmites_australis	Tracheophyta	Angiosperms	Monocots	Poales	Poaceae	v1.0	Novel genome characteristics contribute to the invasiveness of Phragmites australis (common reed)	https://onlinelibrary.wiley.com/doi/10.1111/mec.16293	CoGe	https://genomevolution.org/coge/SearchResults.pl?s=59768&p=genome
Sporobolus_pyramidalis	Tracheophyta	Angiosperms	Monocots	Poales	Poaceae	v1.0	A comparative genomics examination of desiccation tolerance and sensitivity in two sister grass species	https://doi.org/10.1073/pnas.2118886119	CoGe	https://genomevolution.org/coge/GenomeInfo.pl?gid=54807
Sporobolus_stapfianus	Tracheophyta	Angiosperms	Monocots	Poales	Poaceae	v1.0	A comparative genomics examination of desiccation tolerance and sensitivity in two sister grass species	https://doi.org/10.1073/pnas.2118886119	CoGe	https://genomevolution.org/coge/GenomeInfo.pl?gid=54805
Gastrodia_menghaiensis	Tracheophyta	Angiosperms	Monocots	Asparagales	Orchidaceae	v1.0	The Gastrodia menghaiensis (Orchidaceae) genome provides new insights of orchid mycorrhizal interactions	https://doi.org/10.1186/s12870-022-03573-1	Figshare	https://figshare.com/s/f759784e78e86ba71c7c
Dioscorea_alata	Tracheophyta	Angiosperms	Monocots	Dioscoreales	Dioscoreaceae	v1.0	Chromosome evolution and the genetic basis of agronomically important traits in greater yam	https://www.nature.com/articles/s41467-022-29114-w	Phytozome	https://data.jgi.doe.gov/refine-download/phytozome?organism=Dalata&expanded=Phytozome-550
[truncated: 73 more rows]

## Sheet: S4
Table S4. The number of 469 species in different taxa used in this study.
Species			Number
Basal angiosperms			3
Magnoliids			6
Monocots			85
Eudicots			314
Algae(39)	Glaucophyta		1
	Rhodophyta		8
	Prasinodermophyta		1
	Chlorophyta		22
	Streptophytes(7)	Mesostigmatophyceae	1
		Chlorokybophyceae	1
[truncated: 10 more rows]

## Sheet: S5
Table S5. The information of protein structural domain of plant hormone pathway components.
[truncated: 108 more rows]

[truncated: 19 more sheets: S6, S7, S8, S9, S10, S11, S12, S13, S14, S15, S16, S17, S18, S19, S20, 3C, 3D, 3E, 3G]
